# Supplementary material for: Genome-wide Identification of Tebufenozide Resistant Genes in the smaller tea tortrix, Adoxophyes honmai (Lepidoptera: Tortricidae)
Source: Sci Rep. 2019 Mar 12;9:4203. doi: 10.1038/s41598-019-40863-5 (PMC6414682; doi:10.1038/s41598-019-40863-5)
Supplement: Supplementary file 2 — Supplementary Excel File S1 [file 41598_2019_40863_MOESM2_ESM.xlsx]

## Sheet: Excel S1
Supplementary Excel Fiel S1. SNP markers on the linkage map of Adoxophyes honmai
927 SNP markers were mapped on the linkage map (30 linakge groups) of A. honmai based on ddRAD-seq data. The SNP markers were mapped on 579 unique positions on the linkage map. The RAD locus sequence, mapped linkage group number, position on the linkage group, and genotypes of 89 F2 individuals (survived after tebufenozide treatment) are shown for each marker.
One of three genotypes was assigned to each F2 individual; “a” is homozygous tebufenozide susceptible (S/S), “b” is homozygous tebufenozide resistance (R/R), and “h” is heterogyzous (R/S) (“-“ means undetermined).
Marker ID	RAD locus sequence	Linkage group	Position on linkage group (cM)	F2 1	F2 2	F2 3	F2 4	F2 5	F2 6	F2 7	F2 8	F2 9	F2 10	F2 11	F2 12	F2 13	F2 14	F2 15	F2 16	F2 18	F2 19	F2 20	F2 21	F2 22	F2 23	F2 24	F2 25	F2 26	F2 27	F2 28	F2 29	F2 30	F2 31	F2 32	F2 33	F2 34	F2 35	F2 36	F2 37	F2 38	F2 39	F2 40	F2 41	F2 42	F2 43	F2 44	F2 45	F2 46	F2 47
98331	AATTCCGCGTATTTATAACCTTTACAAGTTCCAACATGGCCTTGGAGATACAAAGTTCCAACTCACGTATTTAATACATGACCTAGAACCTTGTCA	1	0	a	b	a	b	a	a	a	a	h	a	a	b	h	h	a	a	a	a	h	a	a	a	a	a	a	b	a	h	h	a	a	a	h	a	a	a	-	h	a	a	b	a	a	a	h	a
58353	AATTCGGAAAGAAACATCACATCGTCTTCACGGAAAGGGGTCAAAGCGGCGTGCAAGTGTTCCTAGAGATTGACAACAGAAAATGCACCACCATGT	1	9.574	a	a	a	b	h	a	a	b	h	h	a	h	h	h	a	a	a	a	h	a	a	a	a	a	a	b	a	h	h	a	a	b	h	a	a	a	a	h	a	a	b	a	a	a	h	a
112444	CGGTTGATGACATTGTCCAGTGCTTTATGGTTTCTAGAGGGACGCAATAATAGTATAGTGTTTTTTAATTACGGAATAATAGGGTTTAGAAGAGC	1	9.58	a	a	a	b	h	a	a	b	h	h	a	h	h	h	a	a	a	a	h	a	a	a	a	a	a	b	a	h	h	a	a	b	h	a	a	a	a	h	a	a	b	a	a	a	h	a
126889	CGGCACCACACGAGGGACAATACTCTAACACAATATTTACAATAATCTAATCCACGGATTAATTAGAATTATGTATTCTTATACCTGCCTGTCAC	1	13.076	a	a	a	b	h	a	a	b	h	h	a	h	a	h	a	a	a	a	h	a	a	a	a	a	a	b	a	h	h	a	a	b	a	a	a	a	a	a	a	a	b	a	a	a	h	a
73023	CGGTAACCATGCAAACCAATAGGATCACGTTAACTTTCACTGCCGACGACACATATATGCGTTCGGACGCACATGTGTGTCCTGGGACCTGAAGA	1	17.785	a	a	a	b	h	a	a	b	h	h	a	h	a	h	b	a	a	a	b	a	a	a	a	a	h	b	a	h	h	a	a	b	a	a	a	a	a	a	a	a	b	a	a	b	h	a
24439	CGGTGCCACTTTTGAACACACATATGTGTTCGCGGCACCTGACGAGATTGACTCTGTAGTGGCAGTGAGTGTGTTAATAACCAAGTGTAGTCCAG	1	17.788	a	a	a	b	h	a	a	-	h	h	a	h	a	h	b	a	a	a	b	a	a	a	a	a	h	b	a	h	h	a	a	b	a	a	a	a	a	a	a	a	b	a	a	b	h	a
88793	CGGCCAAAGCAAGGCCCAACAGTGAACAAGGATAGACTATACCTGTCACTGTCTAACTTTACACTTCAGAAAAAGACAGGTAGGTAGTCTAACGC	1	20.084	a	a	a	b	h	a	a	h	h	h	a	h	a	h	b	a	a	a	b	a	a	a	a	a	h	b	a	h	b	a	a	b	a	a	a	a	a	a	a	a	b	a	a	b	h	a
25708	CGGCAATTCGCAAAGGATGTAGGCACGCGACAATCACCAGGGCCAGCCACGCGTGAAACGAGAAGGCGGAAAAACACGACAGATCTGGTTACAGG	1	20.649	a	a	a	b	h	a	a	b	h	h	a	h	a	h	b	a	a	a	b	a	a	a	a	a	h	b	a	h	b	a	a	b	a	a	a	a	a	a	a	a	b	a	a	-	h	a
85506	AATTCCTATGCTTGTAGATAATTTTTAACGGTAGCGATGCGGAAAAGCTCGGCATAGTCGCGCATTCGGTAGCGGAGTTTTCTGTGCGTGATTCAG	1	21.786	a	a	a	b	h	a	a	b	h	h	a	h	a	h	b	a	a	a	b	a	a	a	a	a	h	a	a	h	b	a	a	b	a	a	a	a	a	a	a	a	b	a	a	b	h	a
75443	CGGCGTCGAAGGACCAAAGTGACGTTCGTAACACCCGCGCACTCGTCACAGGCAAACGCGGTTGAAAGATATGCCGACGTCGAAGGACCAAGTGG	1	21.786	a	a	a	b	h	a	a	-	h	h	a	h	a	h	b	a	a	a	b	a	a	a	a	a	h	a	a	h	b	a	a	b	a	a	a	a	a	a	a	a	b	a	a	b	h	a
82829	AATTCGAATTTGGAAGTCGATGGAACGCGTGTATTGATACTCTGGGAGGTTGCATACAGTAAGCAAATTCTTATTTCTGTTGCCTAATAATAGAAA	1	21.786	a	a	a	b	h	a	a	b	h	h	a	h	a	h	b	a	a	a	b	a	a	a	a	a	h	a	a	h	b	a	a	b	a	a	a	a	a	a	a	a	b	a	a	b	h	a
72699	CGGAATGCTAATGTAAAAAAAAACATACATACAACCACGCCTGCGGTCCCAAACAGGTGTAGCGCCCTAGCGCCACCTATCGTCGAACGACCGAC	1	26.495	a	a	a	b	h	a	a	b	a	h	a	h	a	h	b	a	h	a	h	b	a	a	a	a	b	a	a	h	b	a	b	b	a	a	a	a	a	a	a	a	b	a	a	b	h	a
50410	AATTCTTCAAGCTAGAAACTGGTTTCTAAACTAAGAACTGTCACTCACAATTTATTTTTTTGACAACCCGTATGGGTTATCTATGGATAGGCTTTA	1	26.495	-	a	a	b	h	a	a	b	a	h	a	h	a	h	b	a	h	a	h	b	a	a	a	a	b	a	a	h	b	a	b	b	a	a	a	a	a	a	a	a	b	a	a	b	h	a
72853	CGGACTTTTTGCGCGTCGTGTGCGTTTCTGCATATTCCATAGGTTCTATTTTCACAGATTAAAAAGTCCGTATTTGCATAAATAAAGTTTTGAAT	1	26.495	a	a	a	b	h	a	a	b	a	h	a	h	a	h	b	a	h	a	h	b	a	a	a	a	b	a	a	h	b	a	b	b	a	a	a	a	a	a	a	a	b	a	a	b	h	a
77259	CGGGTTCATTTTGTACAGTCAGCGTCTGATACATGGTTACACTTTGGTACTTTGTCACTGTGATCGCAGTGACAATTTCATGATTTTATGTTATT	1	26.495	a	a	a	b	h	a	a	b	a	h	a	h	a	h	b	a	h	a	h	b	a	a	a	a	b	a	a	h	b	a	b	b	a	a	a	a	a	a	a	a	b	a	a	b	h	a
22260	CGGGGATTGTACCAGCGTTGACACATGCCATCTCTTAATATACCATGTTTACCTTAGGTGGGAACCAGCTTCGATGTACCCCTGTAAATGTAAAG	1	27.063	a	a	a	b	h	a	a	b	a	h	a	h	a	b	-	a	h	a	h	b	a	a	a	a	b	a	a	h	b	a	b	b	a	a	a	a	a	a	a	a	b	a	a	b	h	a
15169	CGGCCAATCAGCGCGGAGCCGATCACCAAAGAACCAATCAGCAATCATCACCCGCGCAAGAGAAGTGCCGCATATGGCGACGGAGGCGTTGGCAG	1	27.631	a	a	a	b	h	a	a	b	a	h	a	h	a	h	b	a	h	a	h	b	a	a	a	a	b	a	a	h	b	a	b	b	a	a	a	a	a	a	a	a	b	a	a	b	h	a
75811	AATTCGATAACGATATCGTTTGCGAATTAACTTGGAATTGTATGGAGACTGGCGCTGTATCAGTTTCCATACAATATTGCTATTGTATAATTAACT	1	27.633	a	a	a	b	h	a	a	b	a	h	a	h	a	h	b	a	h	a	h	b	a	a	a	a	b	a	a	h	b	a	b	b	a	a	a	a	a	a	a	a	b	a	a	b	h	a
35256	AATTCGATATCGATTTCGTTTGCCATTACGCACAATTGTATGGACACGTCTCGAGTATCGACCACGGCAGTTGTGCAAACGTTCTGCTGGCGGCGC	1	33.602	a	a	a	b	h	a	a	b	a	h	a	a	a	h	b	a	h	a	h	b	a	a	a	a	b	a	h	h	b	a	b	b	a	a	a	a	a	a	a	a	b	a	a	b	h	a
25701	CGGATTTTTCATGATTCAGTCGAAAAATATTTAATTTCACAAAAATAAGAATATTGTTTGCGTCGCACAAATAAACAACCAGATTAAAGGATTAA	1	36.493	a	a	a	b	h	a	a	b	a	h	b	a	a	h	b	a	h	a	h	b	a	a	a	a	b	a	h	b	b	a	b	b	a	a	a	a	a	a	a	a	b	a	a	b	h	a
40641	AATTCCGTGCTGTGAACTAGTTCGTTACTTCCGCTTTGCTTTATCTTTTGTTTTGCTGAAAATAGACGGTATTTTTCTTTGTCTAGCGAGGCAAAG	1	37.221	a	a	a	b	h	a	a	b	a	h	b	a	a	h	-	a	h	a	h	b	a	a	a	a	b	a	h	b	b	a	b	b	a	a	a	a	a	-	a	a	b	a	a	b	h	a
20159	CGGTGCAACTACGAAGAATCCATAGCGTGGCAAGCACGCTACGTTGAAAGGCAAGTTAGGTGATAAAAAAGTGCGCTATTCTTAGTACCTGCCTT	1	41.754	a	a	a	b	h	a	a	h	a	h	b	a	a	h	a	a	h	a	h	b	a	a	a	a	b	a	h	b	h	a	b	b	h	a	a	a	a	a	a	a	b	a	a	b	h	a
86933	AATTCATTACGGGTTTAGCTTCTCGCCGTCCGATTGACCTACTTATACATATCTAAATGACGAGTAAGCACTGGCTAAAACAACCCATTGCAGCAC	1	43.012	a	a	a	b	h	a	a	-	a	h	b	a	a	h	a	a	h	a	h	b	a	a	a	a	-	a	h	h	h	a	b	b	h	a	a	a	a	a	a	a	b	a	a	b	h	a
69892	CGGCCAAAGATTAGATAACTTTATACATATTTTAACTTGCTTGAAGAGTTTTTTTATTAATTAGTCTCCATTCAGATTTGCTTCAGCAATATTAT	1	43.65	a	a	a	b	h	a	a	-	a	h	b	a	a	h	a	a	h	a	h	b	a	a	a	a	b	a	h	h	h	a	b	b	h	a	a	a	a	a	a	a	b	a	a	b	h	a
89800	AATTCACAAAAAAGTTTTAAGAATATTTCGTGCAATTTTTTTTCGATAACACGACATTTCGGATAGGTACAAAAATGAATACTTATACAGTTCCGT	1	45.618	a	a	a	b	h	a	a	-	a	h	b	a	a	h	a	a	h	h	h	b	a	a	a	a	b	a	h	h	h	a	b	b	h	a	a	a	a	a	a	a	b	a	a	b	h	a
84370	CGGTTTTAATTATACTGCACCTTTAATTGGAGTTACGCACGAAGCTCGTAACTCGATCCAAGAAATCCCCCAGGGTCGTAAGTACGCTCACCTGG	1	46.896	a	a	a	b	h	a	a	b	a	h	b	a	a	h	a	a	h	a	h	b	a	a	a	a	b	a	h	h	h	a	b	b	h	a	a	a	a	a	a	a	b	a	a	b	h	a
79149	CGGTTTCGATATTCAATCTACATCCTGTTTGGCTTACTAAAGATTGGAAAATGGCAAGTAATGTATGGGCCTAATTTCATCTTCCTATCTCTAGA	1	47.455	a	a	a	b	h	a	a	b	a	h	b	a	a	h	a	a	h	a	h	b	a	-	a	a	b	a	h	h	h	a	b	b	h	a	a	a	a	a	a	a	b	a	a	b	h	a
93385	AATTCGAGCAATGAGCTCCTACCCCCGCCTTCGCCGCGTCCCTCTTCGCACAATAGTTCCGCGTCGGTTGAAGATACTACGCTTAACAATGTGGTA	1	48.031	a	a	a	b	h	a	a	-	a	h	b	a	a	h	a	a	h	a	h	b	a	b	a	a	b	a	h	h	h	a	b	b	h	a	a	a	a	a	a	a	b	a	a	b	h	a
121787	CGGACTGAGTTTACTGTTTGGCTATACTGAGATTATATAAAAGTAGAGACACTGACCAAAGTCGTCTTCTTCTATATGGAAGATTACAGTGCGTT	1	48.031	a	a	a	b	h	a	a	-	a	h	b	a	a	h	a	a	h	-	h	b	a	b	a	a	b	a	h	h	h	a	b	b	h	a	a	a	a	a	a	a	b	a	a	b	h	a
25556	CGGGTGGCACGCAGACACAACGTGTAAACACAATTTTCAGCCACTGGAAGTGAATTTCAATCAGAGTATCATCGTAAGTAGTCAAAAAGATTCGA	1	48.031	a	a	a	b	h	a	a	b	a	h	b	a	a	h	a	a	h	a	h	b	a	b	a	a	b	a	h	h	h	a	b	b	h	a	a	a	a	a	a	a	b	a	a	b	h	a
48973	AATTCCTCATACAAGCTTCGCCGCGTGATCCAGAGAACTTCCCATTCCTGATACTAGGTAATAAGGTTGATTTGGAGAACCGAGCTGTGACTCTCA	1	48.031	a	a	a	b	h	a	a	-	a	h	b	a	a	h	a	a	h	a	h	b	a	b	a	a	b	a	h	h	h	a	b	b	h	a	a	a	a	a	a	a	b	a	a	b	h	a
44113	AATTCGTGGTATCTATTTCGGTATAAGTTTGTGTTGCAAACCCACGTGGAGCGTATTGATTTCGACCAAAGGAAAACAAAGACATTAATCAAATAC	1	48.031	a	a	a	b	h	a	a	b	a	h	b	a	a	h	a	a	h	a	h	b	a	b	a	a	b	a	h	h	h	a	b	b	h	a	a	a	a	a	a	a	b	a	a	b	h	a
27957	CGGAGTGGCTGTACTGACGTACGATTCGTCAGAGTTCTGCGATTCAAGAAACAATGGATAAAAGGAAATTGAATACTAAAGCTACTACTTCTACT	1	48.031	a	a	a	b	h	a	a	-	a	h	b	a	a	h	a	a	h	a	h	b	a	b	a	a	b	a	h	h	h	a	b	b	h	a	a	a	a	a	a	a	b	a	a	b	h	a
25380	CGGCCCTCTGATTGATGACTACTCAGTTTTTGCGATGACATAATCTGCTGGGTGAGATTCTGGATATAAATTTGTGTTCGAATATCGCTTATACT	1	48.031	a	a	a	b	h	a	a	b	a	h	b	a	a	h	a	a	h	a	h	b	a	-	a	a	b	a	h	h	h	a	b	b	h	a	a	a	a	a	a	a	b	a	a	b	h	a
107737	CGGTGTACATAATGTGCAAAGCAATAGTTCTCTTAGAACACATGTAACATTGCAAGATAATTGAAATAAATTGTAAAGGATTCGCGTGTGATAAT	1	48.599	a	a	a	b	h	a	h	b	a	h	b	a	a	h	a	a	h	a	h	b	a	b	a	a	b	a	h	h	h	a	b	b	h	a	a	a	a	a	a	a	b	a	a	b	h	a
19912	CGGTAAGAAGGGTAACAAATATTCAGTTCAATAGTAGGAGCTCATGCAGGGTGCGTCGGGATCGCTATCACCGCCTTACCCGCTATTCCTATGGC	1	49.167	a	a	a	b	h	a	a	b	a	h	b	a	a	h	-	a	h	a	h	b	-	b	a	a	-	a	h	h	h	a	b	b	h	a	a	a	a	a	a	a	b	a	a	b	h	a
43221	AATTCCATCAACATCATCAATCCCTTATAACCGTATCTGTTGTCATTACAGGTAAAATTAGAATCCAAAGAATAGAGAGAACAAACGAATCGCATC	1	49.167	a	a	a	b	h	a	a	b	a	h	-	a	a	h	a	a	h	a	h	b	a	b	a	a	b	a	h	h	h	a	b	b	h	a	a	a	a	a	a	a	b	a	a	b	h	a
104007	CGGGTTCTTCATAACATTTGCGAGATACAGAGAACCTGGTAGCGGGTTCATTTTGTATTAGCTGTAGACTACTCGATTCCGCGCAGATATTTTAA	1	49.167	a	a	a	b	h	a	a	b	a	h	b	a	a	h	a	a	h	a	h	b	a	b	a	a	b	a	h	h	h	a	b	b	h	a	a	a	a	a	a	a	b	a	a	b	h	a
20342	CGGCGTGAAAGCGTTTGTTTGCTTATAAGATTAGCCAGGAGTTTTCTTGATTTTACTCTGACAGATCGCATTTGGCGGATCGGCTCTCCACGGAT	1	49.732	a	a	a	b	h	a	a	b	a	h	b	a	a	h	a	a	h	a	h	b	a	b	a	a	b	a	h	h	h	a	b	b	h	a	a	a	a	a	a	a	b	a	a	b	h	a
81563	AATTCATAAACTATATAGGTATATATCTATAGATCTACGTCTACGTTCAAGTAACACCTCAGGAATATTGCGATGTTCAAATCTCTCGACTTGCTC	1	50.869	a	a	a	b	h	a	a	b	a	h	b	a	a	h	a	a	h	-	h	b	a	-	a	a	b	a	h	h	h	a	b	b	h	a	a	a	a	a	a	a	b	a	a	b	h	a
78362	CGGCGCCTTGTGATAGCGCGGGCGTTATATTAATATGTTGTGAAATAGTTAACAATATTATGTATTGCGAGATATCTATATTAGTGCCAATCACG	1	50.869	a	a	a	b	h	a	a	b	a	h	b	a	a	h	a	a	h	a	h	b	a	b	a	a	b	a	h	h	h	a	b	b	h	a	a	a	a	a	a	a	b	a	a	b	h	a
79794	AATTCAGAAATGCAACATACGAAAACGATCGTTTCAGAACACTTGAATACAAATAAAAAGCCTCAAAATAATTTTCCTGTGAACCGTACTGTTCTA	1	50.869	a	a	a	b	h	a	a	b	a	h	b	a	a	h	a	a	h	a	h	b	a	b	a	a	b	a	h	h	h	a	b	b	h	a	a	a	a	a	a	a	b	a	a	b	h	a
62674	CGGCGGATTCGAACATCATGTTCCTGAGCTCTAATGACCTAATGGTCACAAAAATATTTTACGCATACACCTATCTTATCGCCCGCACGAGAACA	1	52.583	a	a	a	b	h	a	a	b	a	h	b	a	a	h	a	a	h	a	h	b	a	b	a	a	b	a	h	h	h	a	b	b	h	a	a	a	a	a	a	a	b	a	a	b	h	a
17713	AATTCATCATCAAAGTCTTCAGTCGCTGTTCCTGCTTGACTTTGTTATTGTTTTACGAATTATTCGTAATAATAAAACTGTCGAATGTTTTTTTTT	1	52.583	a	a	a	b	h	a	a	b	a	h	b	a	a	h	a	a	h	a	h	b	a	b	a	a	b	a	h	h	h	a	b	b	h	a	a	a	a	a	a	a	b	a	a	b	h	a
47557	AATTCCTAACCCCTCGTGTAAAAATATTGAAAATTAAAAGATTGTGGATGTGAAATCAAATTCAATCTTCATTGGAGGAAAATGAAGTACATAAAA	1	56.073	h	a	a	b	h	a	a	b	a	h	b	a	a	h	a	a	h	a	a	b	h	b	a	a	b	a	h	h	h	a	b	b	h	a	a	a	a	a	a	a	b	a	a	b	h	a
92199	AATTCATGTGCTCTGCCTACCCCTTTTGGGATTACAGGCGTGAGAATATGTATGTATGTATGTATGATTTAAAAAAAAAACTAGTTATCTCGTAAT	1	56.073	h	a	a	b	h	a	a	b	a	h	b	a	a	h	a	a	h	a	a	b	h	b	a	a	b	a	h	h	h	a	-	b	h	a	a	a	a	a	a	a	b	a	a	b	h	a
18439	AATTCGATTTGCTGCCGTTTTAGCCGCTCTCTGTATTTTGTATCAATATTATGTTTAACTATTTTTCCATATTATTACACAAATGTAGATAAAGTA	1	56.374	h	a	a	b	h	a	a	-	a	h	b	a	a	h	a	a	h	a	a	b	h	b	a	a	b	a	h	h	h	a	b	b	h	a	a	a	a	a	a	a	b	a	a	b	h	a
123464	CGGCACGAGAGGCGGTCGCACAGAGCTGGAACCACTTTTTAGGGCACGTGGTCTGATTAGAAAATAGCGTATATTTTCGGTTTCGGTTTATTGCA	1	56.636	h	a	a	b	h	a	a	h	a	h	-	a	a	h	a	a	h	-	a	b	h	b	a	a	b	a	h	h	h	a	b	b	h	a	a	a	a	a	a	a	b	a	a	b	h	a
34802	AATTCGGCATTTTATTTAGATGACTTAAGTTAAGACATTATTGTAATTATTTTTATACTTACTTACGTGTTCTCTTATTAATTATTACAATAACAG	1	56.636	h	a	a	b	h	a	a	h	a	h	b	a	a	h	a	a	h	-	a	b	h	b	a	a	b	a	h	h	h	a	b	b	h	a	-	a	a	a	a	a	b	a	a	b	h	a
78608	CGGCAACGCTCGGAGCGCGGGTACCGCTATACCGACTTACTTGATCTTTGTAATTTACTGATTGTTTCAAAGATAAGGGATCAACTAATTACGTG	1	56.636	h	a	a	b	h	a	a	h	a	h	b	a	a	h	a	a	h	a	a	b	h	b	a	a	b	a	h	h	h	a	b	b	h	a	a	a	a	a	a	a	b	a	a	b	h	a
89413	AATTCAATGTGTTACCATTTGGGCTGAAGATAAGTCAAGCAGTCTTCCAGAGAACAATGGATAGAGTTCTTCTGGCTGGAATGAAGTATCGAAACG	1	56.932	h	a	a	b	h	a	a	-	a	h	b	a	a	h	a	a	h	a	a	b	h	b	a	a	b	a	h	h	h	a	b	b	h	a	a	a	a	a	a	a	b	a	a	b	h	a
42828	AATTCATGTGTCTACCCCTCTTGGGAAAAACTGAACATAATTCTGGCAAAAAAGTGTATTTTTTTTAGTACATTTTGAAATGTGTTTTCATGGTTG	1	57.2	h	a	a	b	h	a	a	b	a	h	b	-	-	h	a	a	h	a	a	b	h	b	a	a	b	a	h	h	h	a	b	b	h	a	a	a	a	a	-	a	b	a	a	b	h	a
9452	AATTCGTTAACGACTGCACCATCGAAATGAACACACTAGACGTACTGGATAGGTCACCTGGTGGTTCAGATGACCCATATTTTTACTAAGTAGGTA	1	57.2	h	a	a	b	h	a	a	b	a	h	b	a	a	h	a	a	h	a	a	b	h	-	a	a	b	a	h	h	h	a	b	b	h	a	a	a	-	a	a	a	b	a	a	b	h	a
85271	AATTCAACAGTCAAATTAAACACGATTTAGATTTTTGGTGCGTTAGACAAAAGCGCTGTAGTACTAGGCATTGTTAATTAACATTTGTAATAAATA	1	57.2	h	a	a	b	-	a	a	b	a	h	-	a	a	h	a	a	h	a	a	b	h	b	a	a	b	a	h	h	h	a	b	b	h	a	a	a	a	a	-	a	b	a	a	b	h	a
94609	CGGATTGTACAATCAGCTATCAGCACTTGCTAGCTGTCAGATGCAGCTTATTGACTTACCTGACATTTTTATTAAGTATACCTAATACTTACTTT	1	57.2	h	a	a	b	h	a	a	-	a	h	b	a	a	h	a	a	h	a	a	b	h	b	a	a	b	a	h	h	h	a	b	b	h	a	a	a	a	a	a	a	b	a	a	b	h	a
23679	CGGGGACGACTATACTTTTCTGATTACCTTTTTTTTAAAATTATGGTACAGTCAAGGAAATTGATACATGTGCCTCTTGGAACCTTTTCATAGTG	1	57.2	h	a	a	b	h	a	a	b	a	h	b	a	a	h	a	a	h	-	a	b	h	b	a	a	b	a	h	h	h	a	b	b	h	a	a	a	a	a	a	a	b	a	a	b	h	a
119729	CGGCTTTGTTGTAGGTTTGTTCTGTGTGTAGATTGTTAAGTATCTAACTGGTCTTTAACTTAATTTTGTACCAACTATACCTATATACTTAAGTA	1	57.2	h	a	a	b	h	a	-	b	a	h	b	a	a	h	a	a	h	a	a	b	h	b	a	a	b	a	h	h	h	a	b	b	h	a	a	a	a	a	a	a	b	a	a	b	h	a
32096	AATTCAAAGTCTGAAAATTATAACGAAGATCTTTTCGAGTATATCAAAGTTAGTGAAGATGAAGACGATGCCAATGCTGTTGAAATTCCATGTGAA	1	57.2	h	a	a	b	h	a	a	b	a	h	b	a	a	h	a	a	h	a	a	b	h	b	a	a	b	a	h	h	h	a	b	b	h	a	a	a	a	a	a	a	b	a	a	b	h	a
91810	AATTCGCGAAAGTCAACCGCGTAGAGACGCAATATCGAACGATTGCAGGTGTGTACATTGCGACTAACGGGACTTGCGTACGGGACGTAAGGTAAG	1	57.2	h	a	a	b	h	a	a	b	a	h	-	a	a	h	a	a	h	a	a	b	h	b	a	a	b	a	h	h	h	a	b	b	h	a	a	a	a	a	a	a	b	a	a	b	h	a
83790	AATTCGTTCATTTTTAAGGCAGTTTTGTGAAAAGTTCTTAAAGATTTTTATGGATTATAATACTTTTTCAGAAAGCTGGTGAAACGTAGATGTTTT	1	57.2	h	a	a	b	h	a	a	-	a	h	-	a	a	h	a	a	h	a	a	b	h	b	a	a	b	a	h	h	h	a	b	b	h	a	a	a	a	a	a	a	b	a	a	b	h	a
12420	AATTCTACTTTTATCGGAAATTACTTATAGCAATAAGAATCTTCTCTAAGCATAATCTAATATTCTATTACCCTTTATTTAAAAGTTCCCGTTCAG	1	57.2	h	a	a	-	h	a	a	b	a	h	b	a	a	h	a	a	h	a	a	-	h	b	a	a	b	a	h	h	h	a	b	b	h	a	a	a	a	a	a	a	b	a	a	b	h	a
30510	CGGTGTGAATAAATAAAAATTCAACCATTTGTATCAAGCTAATTTCTGTATAGGCGATCATCGTCGAGTAGATATTCTACCGACATCATTATCAT	1	57.2	h	a	a	b	h	a	-	b	a	h	b	a	a	h	a	a	h	a	a	b	h	b	a	a	b	a	h	h	h	a	b	b	-	a	a	a	a	a	a	a	b	a	a	b	h	a
96893	CGGAAAAAAAAAATTTTTATTAAATTACTTGCTTAAAACAGATACCTGAATGAACAGACGAAGCTTATACTTCTCTGAAATATATCATAACTTAT	1	57.2	h	a	a	b	h	-	a	-	a	h	b	a	a	h	a	a	h	a	a	b	h	b	a	a	b	a	h	h	h	a	b	b	h	a	a	a	a	a	a	a	b	a	a	b	h	a
90876	CGGCGACGACGCGGAGAAGAGGGCTAAGGACCTCGCGCTGCAGGTAAACTGGGGACGTTACAGTACACAGTACACACCAAACCAAAGGTCCATAA	1	57.2	h	a	a	b	h	a	a	b	a	h	b	a	a	h	a	a	h	a	a	b	h	b	a	a	b	a	h	h	h	a	b	b	h	a	a	a	a	a	a	a	b	a	a	b	h	a
23015	CGGTACTCAGATTAAAGAGAGGTGTACTTTGTAATCGTTTTAGACATCAGAGCTTTAACGATTAATTGATGTTATTGAAACAAATTTATATTTTA	1	57.2	h	a	a	b	h	a	a	b	a	h	b	a	a	h	a	a	h	a	a	b	h	b	a	a	b	a	h	h	h	a	b	b	h	a	a	a	a	a	a	a	b	a	a	b	h	a
119675	CGGGATAAATGCCAGCGTGTTATGGCCCCTAAGTACCGCAATGAATTGGTTAAGATAACGCTATCGGGAGTAAACATAAATTAAGGTCAACCCTA	1	57.2	h	a	a	b	h	a	a	b	a	h	b	a	a	h	a	a	h	a	a	b	h	b	a	a	b	a	h	h	h	a	b	b	h	a	a	a	a	a	a	a	b	a	a	b	h	a
16278	AATTCAAAAATCCAGTGCCACGTTTATCAATTTCAGGGTAACCAGATGGTTAAACGTGATATTGCAGTGACAGGTTGCAAAAGTGTGAGTAAAACC	1	57.2	h	a	a	b	h	a	a	b	a	h	b	a	a	h	a	a	h	a	a	b	h	b	a	a	b	a	h	h	h	a	b	b	h	a	a	a	a	a	a	a	b	a	a	b	h	a
25629	CGGCTTTGAAATCAGCGAAAACATTATTTATGTTTTATTAAATCTGTGCTTGTTGTTACTAAACTATTGCTCTGATCGAAAAAAATAATATGACA	1	63.159	h	a	a	b	h	a	a	b	a	h	h	a	h	h	a	a	h	a	a	b	h	b	a	a	b	a	h	h	h	a	b	b	b	a	a	a	a	h	a	a	b	a	a	a	h	a
129042	AATTCGGTTAGACTGTGGTATAAAACACAACTATAAAAAAACTTCTCATTTCCACGGAAAAATCTAAGTACCACGATGTAACGCTGCAATAACTAC	1	64.873	-	a	a	b	h	a	-	b	a	h	b	a	h	h	a	a	h	h	a	b	h	b	a	a	b	a	h	h	h	a	b	b	b	a	a	a	a	h	a	a	b	a	a	a	h	a
5217	CGGCCGCGGGCTCGCGCGCGCGCCCCACGCGCCTGCAGGGCTGCCCGCGCTCCCAGCAGAGAGTCACTAGGATGCTGCTCATCGTCTCCTCCGTC	1	64.873	h	a	a	b	h	a	a	b	a	h	b	a	h	h	a	a	h	h	a	b	h	b	a	a	b	a	h	h	h	a	b	b	b	a	a	a	a	h	a	a	b	a	a	a	h	a
24333	CGGCAGATTCTGCCCATAAAAACATTAAACTAAAACCGATAAAACTCGGTAATATTGCGTAATTTTCCTTACAAAAATAATGCTAAATGGTCAAA	1	65.441	h	a	a	b	h	a	a	b	a	h	b	a	h	h	a	a	h	a	a	b	h	b	a	a	-	a	h	h	h	a	b	b	b	a	a	a	a	h	a	a	-	a	a	a	h	a
105331	CGGCTTAGCCTGAAGCGGTGTGAGGCTAAGCAAGGCATTTCATGAAACACAAGGCCCTACTTCCGAGCTAGCACTTCCTATTGAGCAAACGGCAA	1	67.743	h	a	a	b	h	a	a	h	a	h	b	a	h	h	a	a	h	a	a	b	h	b	a	a	b	a	h	h	h	a	b	b	b	a	a	a	a	h	a	a	b	a	a	a	h	a
49074	AATTCAAAAATCCAGTGCCACATTTAGCAATTTCAGGGTAACCAGATGCTTAAACGTGATAGGTAGGTGAAATAAAATCCACCTTTTTGCGTAGTA	1	67.743	h	a	a	b	h	a	a	h	a	h	b	a	h	h	a	a	h	a	a	b	h	b	a	a	b	a	h	h	h	a	b	b	b	a	a	a	a	h	a	a	b	a	a	a	h	a
23359	CGGAACTACTTAGGTAGGTACTAATAAAACGAAAAAAATATAATGAAGTTAACAATAATAAAAATTATGGATTGATTAATTATTATTGGAATTTG	1	69.446	h	a	a	b	a	a	a	-	a	h	b	a	h	h	a	a	h	a	a	b	h	b	a	a	b	a	h	h	h	a	b	b	b	a	a	a	a	h	a	a	b	a	a	a	h	a
77858	CGGTTTTGATTCCAGACGACACAACCTTCCCATTACCGTATGAATTTATGTATGTTCTAGCTATTGGAGCTCAAAATAAGGTAACGCTTCTCATA	1	69.455	h	a	a	b	a	a	a	-	a	h	b	a	h	h	a	a	h	a	a	b	h	b	a	a	b	a	h	h	h	a	b	b	b	a	a	a	a	h	a	-	b	a	a	a	h	a
110783	CGGAGTGCTGGAATCATAACATGGGTATTGTGTAAATCAGACAAATTTATATTTCGTAATTAATATTTAAGGCAAATCTGGAAGCTCGTGCAAGG	1	69.457	h	a	a	b	a	a	a	b	a	h	b	a	h	h	a	a	h	a	a	b	h	b	a	a	b	a	h	h	h	a	b	b	b	a	a	a	a	h	a	a	b	a	a	a	h	a
77543	CGGAACCGTTGATGGAACTGTTATCGCCAACACCTACGTGATGGTCGAGATTGAAAGTAAGATTGACATAATCTGTCGTTTCTTAACTACCTACT	1	69.457	h	a	a	-	a	a	a	b	a	h	b	a	h	h	a	a	h	a	a	b	h	b	a	a	b	a	h	h	h	a	b	b	b	a	a	a	a	h	a	a	b	a	a	a	h	a
93141	AATTCGTATTTTCACCAGACGTAAGGCTTCTTTTTTCATTGTGTCAGCGTATTAATTACTACGTCGTAACCAGACCATGTCCAGGGATTTTGTATT	1	71.757	h	a	a	b	a	a	a	-	a	h	b	a	h	h	a	a	h	a	a	b	h	b	a	a	h	a	a	h	h	a	b	b	b	a	a	a	a	h	a	a	b	a	a	a	h	a
97561	CGGCAGGACGGGAGAGGTACACGGCTTTTTACTTACGTGATATTACTCGGTGCAGGTGTTTCGGCATGCTAATGCAGTACACATTCGAAGGCGGG	1	71.757	h	a	a	b	a	a	a	b	a	h	b	a	h	h	a	a	h	a	a	b	h	b	a	a	h	a	a	h	h	a	b	b	b	a	a	a	a	h	a	a	b	a	a	a	h	a
98280	CGGGCGGCTCCGCGGCCTAGGGTTGGCGGGAATAGGCAAATATTTGCCCTGAGGGCTGAAAAGCCGCCGACTAATTGTTCTTTAAATACCCCAGG	1	71.757	h	a	a	b	a	a	a	b	a	h	b	a	h	h	a	a	h	a	a	b	h	b	a	a	h	a	a	h	h	a	b	b	b	a	a	a	a	h	a	a	b	a	a	a	h	a
53782	AATTCCTTCAATTTTTTTACCACGGAATAAACATGTATACAAATTGCAATTTGATTCAAACACTCGACGCACATTTTTTTTGTCTCGATATTTTTC	1	71.757	h	a	a	b	a	a	a	b	a	h	b	a	h	h	a	a	h	a	a	b	h	b	a	a	h	a	a	h	h	a	b	b	b	a	a	a	a	h	a	a	b	a	a	a	h	a
53487	AATTCCCTAACATCACTATGGCCCGTACCAACTGTCACAAACTCACAGTGATTGCACTCACTAGCGTAAGGATAACTTTAACATAGTAACTCGCGG	1	71.757	h	a	a	b	a	a	a	b	a	h	b	a	h	h	a	a	h	a	a	b	h	b	a	a	h	a	a	h	h	a	b	b	b	a	a	a	a	h	a	a	b	a	a	a	h	a
36066	AATTCAGGGGTTTTATTCTCTAAAGAACTAATGATAAGAAGCTCTGTAAGATGAGCTCGACGTAAAAGTTAACTCGCAGTCAAAGCTTCGAGCTGG	1	77.716	h	a	a	b	a	a	a	b	a	a	b	a	h	h	a	a	h	a	a	b	h	b	a	a	h	a	a	h	h	a	b	b	b	a	a	a	a	h	a	a	b	a	a	a	h	a
57672	AATTCTGTCACTGATAGGGACCCAGTGTAACTATTTGAAAAAGATACAGAACAAATAGGCTCAGATAATGGTACCTAGTATTTGGGTTTGAGAGGA	1	77.761	h	a	a	b	a	a	a	-	a	a	b	a	h	h	a	a	h	a	a	b	h	b	a	a	h	a	a	h	h	a	b	b	b	a	a	a	a	h	a	a	b	a	a	a	h	a
40503	AATTCATTTCCCATCTTGAAGACAATTAAAAAGGGAAACAATCGTTTGACATCCTCAACTAACAAGGCTGGTTCACGTTATTTAAGTCGCGTCCCT	1	78.852	h	a	a	b	a	a	a	h	a	a	b	a	h	h	a	a	-	-	a	b	h	b	a	a	h	a	a	h	h	a	b	b	b	a	a	a	a	h	a	a	b	a	a	a	h	a
54670	AATTCCCCAAACAAAGGCGCATCGGCGTCACAGGCGCGCACCGCCATCCGCGCCGACCTCGTGGTCCAAATATGAAATAATTTATTTTCTTCTTTG	1	79.417	h	a	a	b	a	a	a	b	a	a	b	a	h	h	a	a	h	-	a	b	h	b	a	a	h	a	a	h	h	a	b	b	b	a	a	a	a	h	a	a	-	a	a	a	h	a
89609	AATTCCTGTACTCTGCCTACCCCTCTTGAGAATACGGGCAAATCATGAAATCTAAATCAACATTAATTCTATCGTAGAGTATATTGCAATAGATTG	1	79.724	h	a	a	b	a	a	a	b	a	a	b	a	h	h	a	a	h	-	a	b	h	b	a	a	h	a	a	h	h	a	b	b	b	a	a	a	a	h	a	a	b	a	a	a	h	a
85272	AATTCATGTGCTCTGGCTACCCCTCTTGGGAATACAGGCGTGAGAATATGTATGTATGTATGTAAGAAGGTCCGACTCTCAGAGATGGCAGTGAAT	1	79.98	h	a	a	b	a	a	a	b	a	a	b	a	h	h	a	a	h	a	a	b	h	b	a	a	h	a	a	h	h	a	b	b	b	a	a	a	a	h	a	a	b	a	a	a	h	a
23907	CGGGGGATGTTGGGCTGCATAAAATTAAGGAAACAGTGTAACCTGCAGTATAAGTGCCAACAATAGTTAGTTATAGAAATAAGTTTATTTTTAAC	1	79.98	h	a	a	b	a	a	a	b	a	a	b	a	h	h	a	a	h	a	a	b	h	b	a	a	h	a	a	h	h	a	b	b	b	a	a	a	a	h	a	a	b	a	a	a	h	a
29584	CGGTTCTCCGCGTAAAACAGAACTTCAAAAGAGGTCGCTATAGTGAATATGGAAATGTGCCTGCCGCGGTCCTAAAGTGAACACACTTTCGAATC	1	79.98	h	a	a	b	a	a	a	b	a	a	b	a	h	h	a	a	h	a	a	b	h	b	a	a	h	a	a	h	h	a	b	b	b	a	a	a	a	h	a	a	b	a	a	a	h	a
50171	AATTCGATTGTAACCAAAACCGAGCAATTGCTGAAGCCTGATCTTTTTTTGCATTTTGCATTATTTTTCCGAATAAAACTAACCTTATACTTCGAA	1	79.98	-	a	a	b	a	a	a	b	a	a	b	a	h	h	a	a	h	a	a	b	h	b	a	a	h	a	a	h	h	a	b	b	b	a	a	a	a	h	a	-	b	a	a	a	h	a
93525	CGGGAATGAATATTACAATTGTGTTGCTGTTAAGGACTACGTGATTAAATAAGGTTTTTTCTTTATTTTAAAAACCTGCCAGGAGGGTGGAGATT	1	80.545	h	a	a	b	a	a	a	b	a	a	b	a	h	h	a	a	h	a	a	b	h	b	a	a	h	a	a	h	a	a	b	b	b	a	a	a	a	h	a	a	b	a	a	a	h	a
128962	AATTCATCCGTCATTCATGAATTGCTACTGCGAAAACCTCCCACGAATGAATATAAAAAAGTACATTAATACATAGAAGGATGTGGGAGTATTAAG	1	81.681	h	a	a	b	a	a	a	h	a	a	b	a	h	h	a	a	h	a	a	b	h	b	a	a	h	a	a	h	a	a	b	b	b	a	a	a	a	h	a	a	b	a	a	a	h	a
128117	AATTCAAAAAATAATTGGCAATATTATACATACATACAAATTCTCACGCCTGTATTCCCAAGAGGGGCAGGCAGCGTTCAAGAATCCAGTGCCGTT	1	82.818	h	a	a	b	a	a	a	b	a	a	b	a	h	h	a	a	h	a	a	b	h	b	a	a	h	a	a	h	a	a	b	b	b	a	a	a	a	h	a	a	b	a	a	a	h	a
16171	AATTCATGAATTTTTGGTAAAACTAACGTCACGCAGTTAATTTTACAAAACTAAATTCGTAATGTAATTCGGATTTTAGAGGAGAACAGCCCAAAT	1	82.818	h	a	a	b	a	a	a	b	a	a	b	a	h	h	a	a	h	a	a	b	h	b	a	a	h	a	a	h	a	a	b	b	b	a	a	a	a	h	a	a	b	a	a	a	h	a
57334	CGGCGGTTATAGATTTACATAAAGGTTAAACAAAACGGTGGCACAGTGCTTACGCAGAGTTTTAGTTGGAAAAGCAGGTCTCCGTTTTCAGAAGC	1	94.37	h	a	a	b	a	a	a	b	a	a	a	a	h	h	a	a	h	a	a	a	h	-	a	a	h	a	a	h	a	a	b	a	b	a	a	a	a	h	a	-	b	a	a	a	h	a
113503	AATTCGTTAACGACTGCACCATCGACCTGAACACACTAGACGCTCAGATAGTGAACAATGAAACATCCTTTGTCGAATCGATATGTGATACATGAT	1	95.598	h	a	a	b	a	a	-	-	a	a	a	a	h	h	a	a	h	a	a	a	h	b	a	a	h	a	a	h	a	a	b	a	b	a	a	a	a	h	a	a	b	a	a	a	h	a
25097	CGGGCGTCGGTCGTAAGAAGTCCACACGCAAGTAAGCTCGATAGATTCCGTGTCTACAATCTCTTTGCTTTGCAAGAGCATACCCAGATCCAATT	1	102.105	h	a	a	b	a	a	h	b	a	a	a	a	h	h	a	a	h	a	h	a	h	b	a	a	h	b	a	h	a	b	b	a	b	a	a	a	a	-	a	a	b	a	a	a	h	a
32978	AATTCCCGTCGCTTTGCTTGATTTCATTCGTGTTGGATTTGACTGGGCGTAAATGGTTGTCTGTGTTAACTTTCTGTGTTTCTTGCGTGTTTAGTG	1	103.253	h	a	a	b	a	a	a	b	a	a	a	a	h	h	a	a	h	a	h	a	h	b	a	a	h	b	a	h	a	b	b	a	b	a	a	a	a	h	a	a	b	a	a	a	h	a
21152	CGGACAGCTGTGAACTCAGTCTTATGCGCAATTCACACCAGAAGAGCGGCGAAGGGCGGCGAAGCACAGCGACCCGCTCGGTAGGGAAGCCGCGA	1	104.956	h	a	a	b	a	a	a	-	a	a	a	a	h	h	a	a	h	a	h	a	h	b	a	a	h	b	a	h	a	b	b	a	b	a	a	a	a	h	a	a	b	a	a	a	h	a
47327	AATTCATGTGCTCTGCCTGCCCCTCTTGGGAATACAGGCGTGAGAATACGTATGTATGTATGTGAATAATTTTTCAAGTGGATCAAGAATCAATTG	1	104.973	h	a	a	b	a	a	a	h	a	a	a	a	h	h	a	a	h	-	h	a	h	b	a	a	h	b	a	h	a	b	b	a	b	a	a	a	a	h	a	a	b	a	a	a	h	a
13452	AATTCTTTGGACACGATATTGAAACTGTTCACAGGACAGAGGTTGTACATCATTACTAGTACAGTTGAGTTCAGTAATATCTGTTTTTTTTACACA	1	108.849	h	a	a	a	a	a	a	b	a	a	a	a	h	h	a	a	h	-	h	a	h	b	a	a	h	b	a	h	a	b	b	a	b	a	a	a	a	h	a	a	b	a	a	a	h	a
38454	AATTCCATCCACGTGGAAGCCCAAAATTCGGTCCTAATATTTTTTTTAATTTAATTTCAGGATGAAAAAGAATTGATGCGAAACCTATCATCAGCG	1	110.779	h	a	a	a	a	a	a	b	a	a	a	h	h	h	a	a	h	h	h	a	h	b	a	a	h	b	a	h	a	b	b	a	h	a	a	a	a	h	a	a	b	a	a	a	h	a
66451	CGGGCTTGTGGCGTTGTTGGCCCAAGAGGACGAAGTGCATGGCTTCAGTGAACTGGTCTGAGTTTCGACGCCAGCGCTCGTCGCCGAGTTCGAGG	1	110.807	h	a	a	a	a	a	a	b	a	a	a	h	h	h	a	a	h	-	h	a	h	b	a	a	h	-	a	h	a	b	b	a	h	a	a	a	a	h	a	a	b	a	a	a	h	a
69722	CGGCGCAAAATGCATACAATCCACGCAGACTTTTTGTGCGCCGCAGACTCGATCGCACAAGTCTGTCGTCTGCGCTGGGCCTTTCTCTTAAATTC	1	111.947	h	a	a	a	a	a	a	b	a	a	a	h	h	h	a	a	h	a	h	a	h	b	a	a	h	b	a	h	a	b	b	a	h	a	a	a	a	h	a	a	b	a	a	a	a	a
44460	AATTCCAAATCCATAACCGAAAACCAGTTTGACGTTTCCACAGTCACAGGGCATTAGCATTTATTAATATCTTGAAAACCAGACATTTCACTTAAT	2	0	h	h	h	h	b	b	h	h	a	b	a	a	h	h	b	b	b	h	b	b	h	a	b	b	h	h	h	h	h	h	h	h	h	b	b	b	h	h	h	h	h	h	b	b	h	h
40354	AATTCAAAATTATTTAATACCTACTTATTCGAGTTTCAATCCTGCGTAAATTATTTAAATATTATTGTTTAACTGGAAATTTCAATTGCTACATAC	2	7.141	h	a	h	h	b	b	h	a	a	b	a	a	h	h	b	b	h	h	b	b	h	a	b	b	h	a	h	h	a	h	h	h	h	b	b	b	h	h	h	h	h	h	b	h	h	h
24051	CGGGTAAGCTGTCTTTACCACATCATAAACCCCCTGCTGCGCCAGCCAGACAAGGGTAACGGCACTTTCGGCTCATAAACGCTTTATTAGAGGCC	2	13.904	h	a	h	h	b	b	h	a	a	b	a	a	h	h	b	b	h	h	b	b	h	a	b	b	h	-	h	h	a	h	h	a	h	b	b	-	h	h	h	h	h	h	b	h	h	h
23012	CGGGACCGCCCGAACGGGCCTCCGACGCCGCTGAGCCCTCGGGCGCCGCTGACGCCGCAGACGTCCGTATCGTCGGCGCCGCCACTAACGACACA	2	16.543	h	a	h	h	b	b	h	-	a	b	h	a	h	h	b	b	h	h	b	b	h	a	b	b	h	b	h	h	h	h	h	a	h	b	b	-	h	h	h	h	h	h	b	h	h	h
23368	CGGACTGAAATTTGCTAGGCAACCCATATGCAATATATTCTTTGATATATTAATTACATAACAAATGTGTTTGATCCATTAACCAGTTCGGTGAA	2	16.543	h	a	h	h	b	b	h	h	a	b	h	a	h	h	b	b	h	h	b	b	h	a	b	b	h	b	h	h	h	h	h	a	h	b	b	b	h	h	h	h	h	h	b	h	h	h
20896	CGGCTTTAATCATATAAAACATGTCCAAAGTGGTAGTTACTCATGGTAAAATATGACGCAAAAATAAGCTGACGAGTAAGTAAAACACATTCCTC	2	18.842	h	a	h	h	b	b	h	h	a	b	a	a	h	h	b	b	h	h	b	b	h	a	b	b	h	-	h	h	a	h	h	a	h	b	b	-	h	h	h	h	h	h	b	h	h	h
45441	AATTCCACGCAGGCGAAGGCGCGGGCGGAAAGCTAGTTATTTGATAAACCAAAAAAACATCTGTGTCTTATAGTATTTTTTCCATAGTCTAACTAA	2	19.138	h	a	h	h	b	b	h	-	a	b	a	a	h	h	b	b	h	h	b	b	h	a	b	b	h	-	h	h	a	h	h	a	h	b	b	-	h	h	h	h	h	h	b	h	h	h
44509	AATTCCCTTAGCTAATTACGTTTAGTTCACATGGACTCGTAAATCGTTAAATATTTGAACAGATTATCGGCAATAGTGTTGATAGTTATCATTATC	2	19.406	h	a	h	h	b	b	h	a	a	b	a	a	h	h	b	b	h	h	b	b	h	a	b	b	h	-	h	h	a	h	h	a	h	b	b	-	h	h	h	h	h	h	b	h	h	h
49664	AATTCGTGGTTGAAATCTCTCTCAATGCTCACGAGCACCATGTAGAGAAAACTGTTACATCGAGCTAATTTCAAGTCTTTGTATTGTTTATACCTA	2	23.514	h	a	h	h	b	b	h	a	a	h	a	a	h	h	b	b	h	h	b	b	h	a	h	b	h	-	h	h	a	h	h	a	h	b	b	-	h	h	h	h	h	h	b	h	h	h
114678	AATTCCGCCGCACTACTACCCTCGCTTGCATGGTCATTTAAGTTGTATTCAAATATAGGGTAGCACACAATGTTTTACTTCGTTTATTATTAAGAT	2	24.912	h	a	h	h	b	b	h	-	a	h	a	a	h	h	b	b	h	h	b	b	h	a	h	b	h	-	h	h	a	h	h	a	h	b	b	-	h	h	h	h	b	h	b	h	h	h
26664	CGGCAGTTTCCCCTCCCGCAGACTCCCCGCGCTTCACTTCTCCGCGAAAACAGCTTCTTACGGCTATAGTCAATAGTGGCGTTATTCGACAGAAG	2	26.956	h	a	h	h	b	b	h	h	a	h	h	a	h	h	b	b	h	h	b	b	h	a	h	b	h	b	h	h	h	h	h	a	h	b	b	b	h	h	h	h	b	h	b	h	h	h
58734	AATTCAATGGATGAACATACATACGACTTTGTGTTGGATGCAAAGTTGAATTGAGCACATCTGCGTTAGAACAAACAATGGTTCTTTAAGTTAGGG	2	26.956	h	a	h	h	b	b	h	h	a	h	h	a	h	h	b	b	h	h	b	b	h	a	h	b	h	b	h	h	h	h	h	a	h	b	b	b	h	h	h	h	b	h	b	h	h	h
95255	CGGCAAGGCAGCCACCGTGACGCGATCCAATTCCTCTCATCACGTCCGTGACGATAACTCAAATAGACCTTGAAAAATGCCCAAAACAATCTGAA	2	26.956	h	a	h	h	b	b	h	h	a	h	h	a	h	h	b	b	h	h	b	b	h	a	h	b	h	b	h	h	h	h	h	a	h	b	b	b	h	h	h	h	b	h	b	h	h	h
118775	CGGATTTTTTGCGCGTTAATTTTATTCCATAGGTTCTATTTTCACAGACTAAAAAGTGCGTCGCGGATAGTCTGTCGTTGCGCAGGGCCTTAGTG	2	28.093	h	a	h	h	b	b	h	h	a	h	h	a	h	h	b	b	h	h	b	b	h	a	h	b	h	b	h	h	h	h	h	a	h	b	b	b	h	h	h	h	h	h	b	h	h	h
52775	AATTCCCATACGAGATATGGTATTCAACATTCGGCAAGTAACGCCTTCCTCCGCGGGTTAAGGGTATGCTAATATATGGCTGAAAGTAATGTATGA	2	30.527	h	a	h	h	b	b	h	h	a	b	h	a	h	h	b	b	h	h	b	b	h	a	h	b	h	b	h	h	h	h	h	a	h	b	b	b	h	h	h	h	h	h	b	h	h	h
85610	CGGCATTGCTACTAGTATCATGTTTATTGTAATAGCCGTGATAATGCACATTTAGTGAGAATAATGAGGTTATCTTAATAAACTATTGCGTAGTT	2	40.334	h	h	h	a	b	b	h	h	a	h	h	a	h	h	b	b	h	h	h	b	h	a	h	b	h	b	h	h	h	h	h	a	h	b	b	b	h	h	b	h	b	h	b	h	h	h
41592	CGGCTTTTAGGCTCAATTCACACCAGAAGAGCGGCGAAGGGCGGCAAAGCGGAGCGCAGTTTTAGTGTCCTGAGAAAATTAACTTTATTTTCATT	2	42.642	h	h	h	a	b	b	b	h	a	h	h	a	h	h	b	b	h	h	h	b	h	a	h	b	h	b	h	a	h	h	h	a	h	b	b	b	h	h	b	h	b	h	b	h	h	h
44899	AATTCATACAATTTAACATCTAGCATCATTTAATATTGTAGGCAATACTGTAGGGGCGAGTAAAGAACCCCTAATGAATTTTCAATTACCTATTCA	2	42.645	h	h	h	a	b	b	-	h	a	h	h	a	h	h	b	b	h	h	h	b	h	a	h	b	h	b	h	a	h	h	h	a	h	b	b	b	h	h	b	h	b	h	b	h	h	h
74625	CGGCGTAATGTAAAAGTTGTAATTTGATTTGCAATGGCAACCACTAGCCGACGTTTCATTTACAGTGGAACGGCCCTTTGTTTCTATTCGTTTAA	2	42.645	h	h	h	a	b	b	-	h	a	h	h	a	h	h	b	b	h	h	h	b	h	a	h	b	h	b	h	a	h	h	h	a	h	b	b	b	h	h	b	h	b	h	b	h	h	h
84014	CGGCTTGGACAATAAATTTCAAATTAAAAAAACTATGTCTGCGAGTCAAAAGACACATTTGATTTATTTTGTTGGTACCTCGTTTGACACCTTCA	2	43.781	h	h	b	a	b	b	b	h	a	h	h	a	h	h	b	b	h	h	h	b	h	a	h	b	h	b	h	a	h	h	h	a	h	b	b	b	h	h	b	h	b	h	b	h	h	h
40890	AATTCACTTAAGCTTCAAATCTTCCAAATGTCTCAATTTCAAATGTTTGCATATTACTGTGATGCTTTGTACAACATAACTTTTATCTAAAAATCA	2	43.781	h	h	b	a	b	b	b	-	a	h	h	a	h	h	b	b	h	h	h	b	h	a	h	b	h	b	h	a	h	h	h	a	h	b	b	b	h	h	b	h	b	h	b	h	h	h
43124	AATTCAATGATCTACAAAAATACGGATGTTTGTAGCTTCTTATCCACTATTTATATTCCCACTATAATCATGGCATCAACAAAACGCGCCAATATT	2	43.781	h	h	b	-	b	b	b	h	a	h	h	a	h	h	b	b	h	h	h	b	h	a	h	b	h	b	h	a	h	h	h	a	h	b	b	b	h	h	b	h	b	h	b	h	h	h
102442	AATTCAAAAAACCAGTGCCTGTCTGAAAACCTCTGTAAAATATTTCCTGAAAATCTTTATTTTGACCTTGTGGGAGACAAATGTTTCATCGCTTTT	2	43.781	h	h	b	a	b	b	b	-	a	h	h	a	h	h	b	b	h	h	h	b	h	a	h	b	h	b	h	a	h	h	h	a	h	b	b	b	h	h	b	h	b	h	b	h	h	h
15222	CGGTATGAAATATTGTCTCACGATAGCGATCTAGGAACTTTAAATAGTTATCTATTAATAAATAAAAAGGCTTAATTAAGTGGCTTGGGTCAATA	2	44.346	h	h	b	a	b	b	b	h	a	h	h	a	h	h	b	b	h	h	h	b	h	a	h	b	h	b	h	a	h	h	h	a	h	b	b	b	h	h	b	h	b	h	b	h	h	h
43235	AATTCCAATATTTTTTCCCGAAATCAATCACACTAATCTGATAAATCAACTTTAACAATGCCAGCTTTCACAAAGCGTACAATTAATTATTCAGCC	2	46.066	h	h	b	a	h	b	b	h	a	h	h	a	h	b	b	b	h	h	h	b	h	a	h	b	h	b	h	a	h	h	h	a	h	b	b	b	h	h	b	h	b	h	b	h	h	h
113693	AATTCCATATAAACAGATACCTTTGCCGACCAAGGCGTATTGAGTTAGCGAACTTCTTGCAGCTGTCAGAAAGACAGATAAAAATTTGGTTCCAAA	2	46.066	h	h	b	a	h	b	b	h	a	h	h	a	h	b	b	b	h	h	h	b	h	a	h	b	h	b	h	a	h	h	h	a	h	b	b	b	h	h	b	h	b	h	b	h	h	h
121065	CGGTGATCGGCGACATCCATCTGGGGCTTTTTGCCGATGATGCAGCCTACTTCACATCGTCGATCACATCACCCACGCGACGAAAAAGCCCGAGA	2	46.066	h	h	b	-	h	b	b	h	a	h	h	a	h	b	b	b	h	h	h	b	h	a	h	b	h	b	h	a	h	h	h	a	h	b	b	b	h	h	b	h	b	h	b	h	h	h
39732	CGGGTACTCACTAGCGAGCCGTAACCGTATCATGTGTGATACAGTGACGAAGTTTTAGTGTTTACACGTGGGCATGTGGAGAAAATGGATGAAGC	2	46.066	h	h	b	a	h	b	b	h	a	h	h	a	h	b	-	b	h	h	h	b	h	a	h	b	h	b	h	a	h	h	h	a	h	b	b	b	h	h	b	h	b	h	b	h	h	h
81545	AATTCTATGGAATTTTCGTTTAAGTAGGTTTGTAATCTGATCAAAATAAGTCATAAATTAAAAAGCAAGGTACCTAGGTATTATGGCTGGATTAAA	2	47.203	h	h	b	a	h	b	h	h	a	h	h	a	h	b	b	b	h	h	h	b	h	a	h	b	h	b	h	a	h	h	h	a	h	b	b	b	h	h	b	h	b	h	b	h	h	h
88480	CGGATACCAAGTGATGTATCGGGGCCCTAACACCATATTCGTTTATAAACCCTTCACCTGAAGTTAGCCGAGCGTTCTCTAATACCTTTGGGAAA	2	49.502	h	h	b	a	h	b	-	h	a	h	h	a	h	-	b	b	h	-	h	b	h	a	h	b	h	b	h	a	h	h	h	a	h	b	b	b	a	h	b	a	b	h	b	h	h	h
28250	CGGTGGAATTATTACGTAATCGTAATCTTCAATAGAGAAAGGATGATAAAATCTTAATAACTTGTACTTTACAGCCTTGATTATTTTGAAAGTCT	2	49.502	h	h	b	a	h	b	-	h	a	h	h	a	h	b	b	b	h	h	h	b	h	a	h	b	h	b	h	a	h	h	h	a	h	b	b	b	a	h	b	a	b	h	b	h	h	h
23147	CGGGATTTTGGCTCAATGAATCGGTATTTTTAATTGCAATGTAGGTTAAAGTAAGGTAGGTAGATTTTAGGCGACAGACTCACAACCTGTCACTA	2	50.641	h	h	b	a	h	b	b	h	a	h	h	a	h	b	b	b	h	h	h	b	h	a	h	b	h	b	h	a	h	h	h	a	h	b	b	-	a	h	b	a	b	h	b	h	h	h
29850	CGGTAACTACTCGAAAAATCGGAAGTGTGTGCTAGTCGCAAATTTAATTATCAGATTAACATCTTTACCTCCTTAGACGCAAAGCAATGCAAACC	2	55.366	h	h	b	a	a	b	b	a	a	h	a	a	h	b	b	b	h	h	a	b	h	a	h	b	h	-	h	a	a	h	h	a	h	b	b	-	a	h	b	a	b	h	b	h	h	h
77552	CGGCGTCCGAAGCCATTATTAAAGAATAGTAAGGATCTTGCGCCCCTTGCATAGACGTTCCAGCGGACAGACCCAGCAGACTACCTTCATAAGTT	2	57.083	h	h	b	a	a	b	b	a	a	h	a	a	h	b	b	b	h	h	a	b	h	a	h	b	h	-	h	a	a	h	h	a	h	b	b	-	h	h	b	h	b	h	b	h	h	h
28231	CGGAATTTACATATAAAAAAATACGAAAATCTGAAAATATTGCCCAGTCTTTTGTATTCGGGCCTTTAGCCAACCGCGTAGCGCGTATAGTACGC	2	59.397	h	h	b	a	a	b	b	a	a	h	a	a	h	b	b	b	h	h	a	b	h	a	h	b	h	-	h	a	a	h	h	a	h	b	b	-	a	h	b	a	b	h	b	h	h	h
44339	AATTCGCGAATCGGAAGAGGCATGCCATGCTGTTGCAAGACCACATCTTCGTTCAGACCACGAGTGACAATCGTTACTGGCATTGCCACAAGAAGA	2	63.518	h	h	b	a	h	b	b	h	a	h	h	a	h	b	b	b	h	h	h	b	h	a	h	b	h	b	h	a	h	h	h	a	h	b	b	b	a	h	b	a	b	h	b	h	h	h
66250	CGGATGTTTTCCTTGTATTTTTTCGCCAAGGGATGTACTTTCCACATTCGGATTTGATGTATTTGAACGGCACGTGATTGTGAGTTAGGTGATAA	2	63.518	h	h	b	a	h	b	b	h	a	h	h	a	h	b	b	b	h	h	h	b	h	a	h	b	h	b	h	a	h	h	h	a	h	b	b	b	a	h	b	a	b	h	b	h	h	h
4794	CGGTCAGCACTCCAGTGACCATCAATATCGGGTACATCAAGTTGTTTATGACCACCACTTGACACTTATCTGTTTTGAGATGCGTCTGCAAAGGA	2	68.524	h	b	b	a	h	b	-	h	a	h	h	a	h	b	b	b	h	a	h	b	h	a	h	b	a	b	h	a	h	h	h	a	h	b	b	b	a	h	b	a	b	h	b	h	h	h
20873	CGGCGGCGCTTATGAAAAGCTTGTTCACTGAAGAGTTTCAGTTTGACTCAGGAGCCTCAAGATTCTTAAAATTTCTAATTACGAGTATATTTTCG	2	80.076	h	b	b	a	h	b	b	b	a	h	h	a	h	b	b	b	h	h	h	h	h	a	h	b	a	h	h	a	h	h	h	a	h	b	b	b	a	h	b	a	b	a	b	a	b	h
24836	CGGCACTTATCGGCCGTGTTCGCCAAATTTTAAATTTGTCATCTTTCTCACTAGAGAAATTTGAAGTTGACACGAATGTTTGCCAAATACAGCCC	3	0	a	a	h	a	b	a	a	-	a	h	h	a	h	a	h	h	h	h	h	a	h	a	h	a	b	h	h	b	h	h	b	a	a	a	a	h	b	a	h	h	h	b	a	h	a	h
102413	AATTCAAAGGCGCCCCCTCACTTCTCGGCGACCCACGACGCACGCCTAATTTTTTTTTTCAGTGAAATAAAAGCGACTAGATACTGACGCAGATTG	3	5.521	h	a	h	h	b	h	a	h	a	h	h	h	h	a	h	h	h	h	h	a	b	a	h	a	b	h	h	b	h	h	b	a	a	a	a	h	b	a	h	h	h	b	a	h	h	b
122524	CGGAAGAATCCTTTACAGCATTTTGTACTCGAATTAAAAGCGTAAGAAGTAGCTTATTTTCCAAAGTAAATAATAATCCTGATGAAATCGTAAGA	3	6.086	h	a	h	h	b	h	a	h	a	h	h	h	h	a	h	h	h	h	h	a	b	a	h	a	b	h	h	-	h	h	b	a	a	a	a	h	b	a	h	h	h	b	a	h	h	b
73446	CGGTTTGGGGCCAGTCGGGAACTGTGATCATAACACCGCCCGAAGTAGGGAGGGAAGTGGCACCATCCCTGGAGATGGACTCGTGTCTACCCAAC	3	13.121	h	a	h	h	b	h	a	-	h	h	h	h	h	a	h	a	h	h	h	a	b	a	h	a	b	h	h	b	h	a	b	a	a	a	a	a	b	a	h	h	h	b	a	a	h	b
105793	CGGCCTTCAGCAGACATTAGGTAATTACGTTCCACTTAATGCCCGCAACGCCGTCAACTACGACCAAAAAATCGCCGTTCTACTATTGTAAAAAC	3	14.277	h	-	h	h	b	h	a	h	h	h	h	h	h	a	h	a	h	h	h	a	h	a	h	a	b	h	h	b	h	a	b	a	a	a	a	a	b	a	h	h	h	b	a	a	h	b
106263	CGGGCATACGCGGAGCGGACGAGCGGGATAATTTGTTATGGCGTTTTTAGTCTCACGCGGATTAACATAACCTACATAAACTTTCACACTAAGGA	3	29.901	a	a	h	h	b	h	a	h	h	a	a	a	a	a	h	a	a	h	a	a	h	a	a	a	b	a	a	b	a	a	b	a	a	a	a	a	b	a	h	a	h	b	a	a	h	b
13850	CGGCTGATACCGACTCAATTTTATGCTGACCATACACTTAGCTATGGTCAATGACTCATTAGCAATCTAATGGACATTTGACCTCGGTCGTGAGC	3	40.358	a	a	h	a	b	a	a	a	a	h	a	a	a	a	h	h	a	h	a	a	h	a	a	a	-	a	a	b	a	a	b	a	a	a	a	a	b	a	h	a	h	b	a	a	a	h
50909	AATTCCATAAAACGCTCATCAAAAACTTTTCCCGAACCTAGCGAATTTCACACTAGATTAGGCATTTAACCGAATCCAAAACTAAATGAGCATATT	3	41.508	a	a	h	a	b	a	a	a	a	h	a	a	a	a	h	h	a	h	a	a	h	a	a	a	b	a	a	b	a	a	b	a	a	a	a	a	b	a	h	a	h	-	a	a	a	h
49772	AATTCATTAGTTAAGATTATATTAGAGTTTCGGGCATAAAGAATGCCGTATAGTTAACTTGAATGTCGTAAATCCGAAGCGTTATACTTATCTCGC	3	43.368	a	a	h	a	b	a	a	a	a	h	a	a	a	a	h	h	a	h	a	a	h	a	a	a	b	a	a	b	a	a	h	a	a	a	a	a	b	a	h	a	h	b	a	a	a	h
18465	CGGTTTCGTACAAAGATCATTTTTTCTTCCTTCGATACCAGTTCTGAAAGGTCGGTTACGTACAAGGCCGTATGTCCGTTTGTATAGAGAACACG	3	51.494	a	a	b	a	h	a	a	a	h	h	a	a	a	a	h	h	a	h	a	a	h	a	a	a	b	a	a	b	a	a	h	a	a	a	a	a	b	a	h	-	h	b	a	a	a	h
23830	CGGCTAATCAAAATACAGATGTAAATTGTAACTACCTACTTACTTAGCTTGCATTACTCGAATTAATTTGTTCAGGTTTTAATTAGAGATATATT	3	53.944	a	a	b	a	h	a	a	a	h	h	a	a	a	a	h	h	a	a	a	a	h	a	a	a	b	a	a	-	a	a	h	a	a	a	a	a	b	a	h	-	h	h	a	a	a	h
76083	AATTCAACCAATAAAATTTTGCTACACATTACGCTACGAATCCGACCCGCCCTTTCCAGATAAAGACCCTCGCGCTCTTAGGTTACCGAGACAAGA	3	64.72	a	a	b	a	h	a	a	a	h	h	a	h	a	a	h	h	a	a	h	a	h	a	a	a	b	h	h	b	h	h	h	a	a	h	a	a	b	a	h	b	h	h	a	a	a	h
124978	CGGCCAAACATGAGTCACGGGCATCAACTAAACTCACTGACCAATCGAATTGCTTATCCACGCACAGAAATAAACTTTATTCAACCGTTAAGTAA	3	64.72	a	a	b	a	h	a	a	a	h	h	a	h	a	a	h	h	a	a	h	a	h	a	a	a	b	h	h	b	h	h	h	a	a	h	a	a	b	a	h	b	h	h	a	a	a	h
82474	AATTCCCGCAAAGACCTAGAGGAGGAGTCCCGCCCTACTTCAGAGGGAAGTTCGAAAGACCTCCACGCTTCGACCCTCGCGTGCCTTTCGTGCAGC	3	64.72	a	a	b	a	h	a	-	a	h	h	a	h	a	a	h	h	a	a	h	a	h	a	a	a	b	h	-	b	h	h	h	a	a	h	a	a	b	a	h	b	h	h	a	a	a	h
91298	CGGACAAAAAGAAAATAAATAGTCTGTCAGCTAATGCCGTATTATATCTAGCCTTTTTGATTTATTAGGATAAGGCGGCGACAATTTTATATGAG	3	70.088	a	a	b	a	h	a	a	h	h	h	a	a	a	a	h	h	a	h	h	a	h	a	h	a	b	h	h	b	h	h	h	a	a	h	a	a	b	a	h	h	h	b	a	a	a	h
85033	CGGCCATAAATCTATCTCAGCTGACGTGACTCGCTGTCACTTCTTGGAACAGACAACTTCCCTAGGAGGAAACAATTCTACTGCTAATTTCACTG	3	74.202	a	a	h	a	h	a	a	h	h	h	a	a	a	a	h	h	h	h	h	a	h	a	h	a	b	h	h	b	h	h	h	a	a	h	a	a	b	a	h	h	h	-	a	h	a	h
23626	CGGAATTTCATTTAAAATAAAAGTTACGAAAATCTGAAAATATAGCTCAGTCTTTTGTATTCCAGCTCATAGTCACCCGCGTAGCATCGCAACGT	3	76.507	a	a	h	a	b	a	a	h	h	h	a	a	h	a	h	h	h	h	h	a	h	a	h	a	b	h	h	b	h	h	h	a	a	a	a	a	b	a	h	h	h	b	a	h	a	h
36904	AATTCCGTTCTATCTCTAATATTTTGAAAGCTGAAAGCCATTGGGAAACTTAGAGAATAATATTGTTTCGATGAACGCCAACAAAGTTGCACATGC	3	77.072	a	a	h	a	b	a	a	-	a	h	a	a	h	a	h	h	h	h	h	a	h	a	h	a	b	h	h	b	h	h	h	a	a	a	a	a	b	a	h	h	h	b	a	h	a	h
107521	AATTCTCTAAAAATATAAATTTGCTTGTTGTTATGGCAAAAGCCACTGACTGGTCGCTTCGGTGGAGAATAATAAAAAAACTTTGCCTTTTTCTTC	3	77.072	a	a	h	a	b	a	a	-	a	h	a	a	h	a	h	h	h	h	h	a	h	a	h	a	b	h	h	b	h	h	h	a	a	a	a	a	b	a	h	h	h	b	a	h	a	h
85809	CGGTTTATTATAACTTTCTTCCTTCGAGCTCCAGCTGTGAGGGTCCACATACCCCCACTGCCCCCTGACCACTGCTGCCCCGCTCATGCGATAAA	4	0	a	a	-	h	-	a	h	h	a	a	h	h	a	a	a	h	h	h	h	h	a	b	h	a	h	b	a	h	h	a	b	h	a	h	h	a	b	a	h	b	h	h	a	h	h	a
58107	CGGGCCCTCTACAACATAAAAATGTAATTACAAGGAACTTCGCGAGGCACTTAAATAAAGATTTACCCTTTGAAGAGCGATTTGATGGGGCAGGA	4	0.579	a	a	-	h	-	a	h	h	a	a	h	h	a	a	a	h	h	h	h	h	a	b	h	a	h	b	a	h	h	a	b	h	a	h	h	a	b	a	h	b	h	h	a	h	h	a
50076	AATTCAAATTATTTCACGTCGGACGAAGTAAAAAACCGTTTGCAATTTTATGAAACCAATGAGTTATGTAAATAGTTAATACTCCACCTATTTTCC	4	1.799	a	a	-	h	-	a	h	h	a	a	h	h	a	a	a	h	h	h	h	h	a	b	h	a	h	b	a	h	h	a	b	h	a	h	h	a	b	a	h	b	h	h	a	h	h	a
25509	CGGAACATAATTATACAGACCAAACTAAAGTCGATTGGGAACTAGCTCAGAAATTGAAAATATTTCAGATCTGATTTTGTGACAGTACAAAATGG	4	16.987	a	a	a	h	b	a	h	h	a	a	h	h	a	a	a	h	h	h	h	a	a	a	h	a	b	b	-	h	h	a	b	h	a	h	h	a	h	a	h	b	h	h	a	h	h	a
74837	CGGGACTCTTTTGCCCCATGTTTTAGGACCGCGGGCCGCCCGTTTGTAGCCACACGCTCCACCAGGCTGTTAATATAGTTGTAACAAAAAACCAC	4	36.748	a	h	h	h	b	a	h	h	a	a	h	h	h	h	h	h	h	h	h	a	a	h	h	h	b	b	b	b	a	h	b	h	a	h	h	h	b	a	h	b	h	h	a	h	h	h
45488	AATTCAAATAACCTTCACATCGGCACAAGGGACAGAGAAGTTTTGATTAACTGTGCCGATTTTACATAACGAGTTCACTAAGTCCACGAACTAATC	4	48.215	a	h	b	h	b	a	h	h	a	a	h	h	h	h	a	h	h	h	h	h	a	b	h	h	h	b	b	h	h	h	b	h	a	h	h	h	b	a	h	b	h	h	a	h	h	a
9722	CGGCCTTAATTCGGCCGTTCTAAGATCCAGTAAAATAAATAACCGCAAAATTCAATTCAACAAACCGTTATAAAATAACCTGGAGGCAACAAAGT	4	49.929	a	h	b	h	b	a	h	h	a	a	h	h	h	h	a	h	h	h	h	h	a	b	h	h	h	b	h	h	h	h	b	h	a	h	h	h	b	a	h	b	h	h	a	h	h	a
72777	AATTCCAGGGAAATGGGTGAAAGGCATTCTATTTCATTTACACCAATTTACCCCTGATTGTTCATCGCCGCCATTGATAAGCCAACTATTTAGCCG	4	51.65	a	h	b	h	b	a	h	h	-	a	h	h	h	h	a	h	h	h	h	h	a	b	h	h	h	b	h	h	h	h	b	h	a	h	h	h	b	a	h	b	h	h	a	h	h	a
112595	AATTCTATAAAATACTTCCACTCAGTCCGCACTCGGCTCCTAGACGAATACTTAGGTACACAGAAATTCTCACTTTAGAGTTTCAGAGTATTTAGA	4	52.215	a	h	b	h	b	a	h	a	a	a	h	h	h	h	a	h	h	h	h	h	a	b	h	h	h	b	h	h	h	h	b	h	a	h	h	h	b	a	h	b	h	h	a	h	h	a
25140	CGGGGGAACAATACTTGCATTCGCAGTGACTCAACTGTCCTGAAATTATTCGCTTTTGGATAAGCCACTGGATGATTCACCGCGTTGGCTAGACA	4	53.325	a	h	b	h	b	a	h	-	a	a	h	h	h	-	a	h	h	h	h	h	a	b	h	h	h	b	h	h	h	h	b	h	a	h	h	h	b	a	h	b	h	h	a	h	h	a
20666	CGGTTCGCGACAACGAGTTTCCTACATGCACGAGCAATGTACCCGCACATACTCCGAGAAGTTCATGGCTACTTTTATTTTTAAGCGAGATAAAC	4	53.35	a	h	b	h	b	a	h	h	a	a	h	h	h	h	a	h	h	h	h	h	a	b	h	h	h	b	h	h	h	h	b	h	a	h	h	h	b	a	h	b	h	h	a	h	h	a
128370	AATTCGGAACACTTTGCCATCTATATGAAATCATCGACGTACGCTCTATACCACATTCTTGCTCAATTGAGATGCCGAACCTTTGATTTATCGACG	4	54.487	a	h	b	h	b	a	h	h	a	a	h	h	h	h	a	h	h	-	h	h	a	b	h	h	h	b	h	h	h	h	b	h	a	h	h	-	b	a	h	b	h	h	a	h	h	a
70158	AATTCGTTAACGACTGCACCATCGAAATGAACACACTAGACGCTCTGACGTGTCATTTCGAGTGAATAGTACCGAGTGAAAGGCGGAAATGAACGA	4	54.487	a	h	b	h	b	-	h	h	a	a	h	h	h	h	a	h	h	h	h	h	a	b	h	h	h	b	h	h	h	h	b	h	a	h	h	h	b	a	h	b	h	h	a	h	h	a
53553	CGGCTACACCATAGTATGACTTGTTTTGCTTCGCCTGTGGCTCTTGCGCGCTTTGTGTGGTGCTTTCATAATAGTAACTATATTGCGGGTTCTTA	4	54.487	a	h	b	h	b	a	h	h	a	a	h	h	h	h	a	h	h	h	h	h	a	b	h	h	h	b	h	h	h	h	b	h	a	h	h	h	b	a	h	b	h	h	a	h	h	a
71775	AATTCATGTGCTCTGCCTACCCCTCTTGGGAATAAAGGCGTGAGAATATGTATGTATGTATGTTACTTTTTCTCCATTCACAACACAACTTCCCTA	4	59.314	a	h	b	-	b	a	-	-	a	a	h	b	h	h	a	h	a	h	a	h	a	b	h	h	h	b	h	h	h	h	-	h	a	h	h	h	b	a	h	b	h	h	a	a	h	a
46260	AATTCGGTGTTTTTAACTAACGTCAGCTAACTGGTTTAATGTGAAATGTACATTAAGTTATTTTAAACGGTCAGTTAACATGGTTTGCACTAATTT	4	68.468	a	h	b	b	b	a	h	a	h	-	h	b	a	h	h	h	a	h	a	h	a	h	h	h	h	b	h	b	h	a	b	h	a	a	h	h	b	a	h	b	h	h	a	h	h	a
35333	AATTCAATAAGCACCAGTGTAATTCCTAGATACCAGCACCATAATGCTTTAAACCTTGTGATATTAAATATAATGAAACAACAATGGTTTGAAATG	4	68.468	a	h	b	b	b	-	h	a	h	a	h	b	a	h	h	h	-	h	a	h	a	h	h	h	h	b	h	b	h	a	b	h	a	a	h	h	b	a	h	b	h	h	a	h	h	a
94542	CGGCACCACACGGGGCATTTGTAATATTACCACGATATCTGATATTCAGTAAAGTCCAACTGCTAGGCGAAGAACGTTGTTTTGTTGGAGTAGGA	4	68.468	a	h	b	b	b	a	h	a	h	a	h	b	a	h	h	h	a	h	a	h	a	h	h	h	h	b	h	b	h	a	b	h	a	a	h	h	-	a	h	b	h	h	a	h	h	a
64716	CGGGCGGCTGAACGTAGGCGGTTCTATCTTGTTAGGGGAGGTGAAGTATGTTTAATATAGATACATCTTTTGTCGGTTGTGCTATTTTTTCCTTT	4	72.658	a	h	b	b	b	a	h	a	h	a	a	b	h	h	-	h	a	h	a	h	a	h	h	h	h	h	h	b	h	h	b	h	a	a	h	h	b	a	h	b	h	h	a	h	h	a
105070	AATTCCACAGCAAAATGAATACCAATAGGCTAGATGTGACATCGAATAAGACAGGTCTTCGGTCTTATTTTTCCTTTTTCATCAAAGGCATTAGAA	4	76.178	-	a	b	b	b	a	h	a	h	a	a	b	h	h	h	h	a	h	a	h	a	h	h	h	h	h	h	b	h	h	b	h	a	a	h	h	b	a	h	b	h	h	a	h	h	a
45586	AATTCTTGACCTAACTAACTCTGGTCCTAACTTTTGAACTTCTGCAAATCTGCCAAGAAGGAGGGATCCAGTTGGACATCAAACTTAAGTATACTT	4	80.396	a	a	b	b	b	h	h	a	h	a	a	-	h	h	h	h	a	h	a	h	a	h	h	h	h	h	h	h	h	h	b	-	a	-	h	h	b	a	h	b	h	h	h	h	h	a
16011	CGGGACAGTCTCGCGAACACCGATAACCTAATGTACGTAATATCCGTTATTTTTACGCGACGCATCCCAAATTGTTGTCACCCTTCTTGATTGTG	4	85.543	a	h	b	b	b	a	h	a	h	a	a	b	h	h	h	h	a	h	a	h	a	h	h	h	h	h	h	b	h	h	b	h	a	a	h	h	b	a	h	b	h	h	a	h	h	a
20482	CGGCAGTGAGCGTCCTTAGGTTTTCATTCGTTTGTAAATTAGTTTTGTTACCGTCAAATGTTAAGATGACAAAAGTAGGAGAACCTCCGTAGATG	4	109.987	a	h	b	-	b	a	a	a	a	a	a	-	h	h	a	a	a	-	a	a	a	h	a	h	a	h	h	-	a	h	b	a	a	a	a	h	b	a	a	b	a	a	a	a	a	a
112194	AATTCATGTGCTCTGCCTACCCCTCTTGGGAATACAGGCCTAAATGTGTTAATATTTGTATGAATGAGTCATTGAAACGGTCCAGAGATACATGAA	4	110.643	a	h	b	-	b	a	a	a	a	a	a	-	h	h	a	a	a	a	a	a	a	h	a	h	a	h	h	-	a	h	b	a	a	a	a	h	b	a	a	b	a	a	a	a	a	a
85072	AATTCATCTACTCGCCAAGCGCCCAAGCGTCAACAATACAGTGGATATAGTGAGTACAATACAATAAAGTGCCTGTGGCCTGTGACATACGGACGA	4	117.648	a	h	b	a	b	a	a	h	a	a	a	a	h	h	a	a	a	a	a	a	a	b	a	h	a	b	h	a	a	h	b	a	a	a	a	h	b	a	a	b	a	a	a	a	a	a
53789	AATTCGAGTGCGCTCTTGCAGAAATTACGGCTACATTAATTTAAGCGTGCAGCAAAAAGATGCTTACAACAAGCAAAAATTTTATCAGGTGCCTAC	4	120.723	a	h	b	a	b	a	a	a	a	a	a	a	h	h	a	a	a	a	a	a	a	b	a	h	a	b	b	a	a	h	b	a	a	a	a	h	b	-	a	b	a	a	a	a	a	a
46792	AATTCAAGTTTGCGTCTACGTTTTTTGCGTAACATTTTGGCTTCGCACAATATTTTGCTGAGCCAAAATATTATATTTGCTTGAAACACGCATACT	4	120.757	a	h	b	a	b	a	a	a	a	a	a	a	h	h	a	a	a	a	a	a	a	b	a	h	a	b	b	a	a	h	b	a	a	a	a	h	b	a	a	b	a	a	a	a	a	a
121784	AATTCAAAAATCCAGTGCCACGTTTAGCAATTTCAGCACGGTGACCAGATGGTTAAACGTGATATAACTATTGTATGGTATGTAAAATTAGTGACT	4	124.997	a	h	h	a	b	a	a	a	a	a	a	a	h	h	a	a	a	a	a	a	a	b	a	h	-	b	b	a	a	h	b	a	a	a	a	h	a	a	a	-	a	a	a	a	a	a
84682	CGGTTTTTTTTACTGCGGCGATAGTTCCTAGCCTACCTCGACTTACCTCGCGCATCCTAATAATTATCCAGCTTTCAAATAAAGGCTCTTTTGAA	5	0	h	h	a	h	h	h	h	h	b	a	h	b	a	a	b	b	a	b	b	b	h	h	a	b	a	h	h	a	h	h	a	a	b	h	h	h	b	h	a	h	a	h	h	h	h	h
65542	AATTCTATTTTAACTTAATTTCGCTGGTCGTAATTAGCTTCTGAGTATTTGCTTAAGGCGCGGCCTTATTAGGATAATTATGTTTTAATGAGCTAC	5	4.255	h	h	a	h	h	h	h	-	b	a	h	b	a	-	b	b	a	b	b	b	h	h	a	b	a	h	h	a	h	h	a	a	h	h	h	h	b	h	a	h	a	h	h	a	h	h
95813	CGGGTGCATCGTTACGAGAGAGCTTTCACCAGGTGTGGCCGCGCCTTTATGCGTCAGAGTAAAACCTGTACGCACGGTTAAAGTGACTTCCTGGA	5	5.984	h	h	a	h	h	h	h	h	b	a	h	b	a	a	b	b	a	-	b	b	h	h	h	b	a	h	h	a	h	h	a	a	h	h	h	h	b	h	a	h	a	h	h	a	h	h
20113	CGGCCAAGTTCAAGTCTGTGATATTATTCGTATTTTTGAAAGCGTCACTGTTGAGTTTCGTTATGTTGCAGTTGCTCAAGTCAAGAATGGTGACC	5	8.907	h	h	a	h	h	b	h	h	b	a	h	b	a	a	b	h	a	b	b	b	h	h	h	b	a	h	h	h	h	h	a	a	h	h	h	h	b	h	a	h	a	h	h	a	h	h
25148	CGGGCTTCATCAATTTACTGCCAAGTGTCAGGGAAACTTGCGGGCAATATCTCAAGTTACATAAGCTAACCCCGAGATCGCTGGGGTCGAAAAAT	5	10.633	h	h	a	h	h	b	h	h	b	a	h	b	a	a	b	h	a	b	b	b	h	h	h	b	a	h	h	a	h	h	a	a	h	h	h	b	b	h	a	h	a	h	h	a	h	h
79432	CGGTAAGTAATAGGCGAATTTGGGTGAAATACGGGCCGCGCCTATCGCTGGCGGCGGATTATTTCATATTTATTGCGGTTGATGCTGTACTTGAA	5	11.198	h	h	a	h	h	h	h	h	b	a	h	b	a	a	b	h	a	b	b	b	h	h	h	b	a	h	h	a	h	h	a	a	h	h	h	-	b	h	a	h	a	h	h	a	h	h
17674	CGGGCAGGCGGGCACCACTGTCGCCGTTTCTTTTTATTGTAGCAGCGTGCCATGTTATCAAGTTTCCTTGTTTAACTAAAGAAAAACACCACTTC	5	11.198	h	h	a	h	h	h	h	-	b	a	h	b	a	a	b	h	a	b	b	b	h	h	h	-	a	h	h	a	h	h	a	a	h	h	h	b	b	h	a	h	a	h	-	a	h	h
80550	AATTCGCGAGTGCTCAATATTTTTGCTTGAGGCTGTATATTGTACGTTACACCCTTACAACCCTTACACAACCGTTCGCTGCAAAACTGCAAGCAT	5	11.224	h	h	a	h	h	h	h	h	b	a	h	b	a	a	b	h	a	b	b	b	h	h	h	b	a	h	h	a	h	h	a	a	h	h	h	-	b	h	a	h	a	h	h	a	h	h
73466	CGGACATTATGTTTAAATTTCGCAGTGAATGCGTTAAACGTATTGATTAAAACATCAAAATAATCAGTCAAGTCAAATAGAAACATACATCTGAA	5	12.501	h	h	a	h	h	h	-	h	b	a	h	b	a	a	b	h	a	b	b	b	h	h	h	b	h	h	h	-	h	h	a	a	h	h	h	h	b	h	a	h	a	h	h	a	h	h
20554	CGGGTACCCATCGTGGACTGTTTATAAAGTGGAAAATGGAGAGATGACTACATTCAAAGACTTAGAGTCGAAACCAGTTCGGAGTCTCGCTATCG	5	15.22	h	h	a	h	h	h	a	h	b	a	h	b	a	a	b	h	a	b	b	b	h	h	h	b	h	h	h	a	h	h	a	a	h	h	h	h	b	h	a	h	a	a	h	a	h	-
77614	CGGTTAGTAGGGGACTAAAATGTTTGTGAATTATTAAAGTCCTTTTAATTTGTTGTACATTGGGAATGGAAAATGGTTGAAAAATGCTATGGTTG	5	15.22	h	h	a	h	h	h	a	h	b	a	h	b	-	a	b	h	a	b	b	b	h	h	h	b	h	h	h	a	h	h	a	a	h	h	h	h	b	h	a	h	a	a	h	a	h	h
88882	AATTCGTTTTATTGAATGCAATGAAAGAAAGTATCAAAAGAACCTTTAAGAAATAACAATGGCAGGTAATTTTCGTCACAAAGAAACATCTTACGA	5	15.22	h	h	a	h	h	h	a	h	b	a	h	b	a	a	b	h	a	b	b	b	h	h	h	b	h	h	h	a	h	h	a	a	h	h	h	h	-	h	a	h	a	a	h	a	h	h
54735	AATTCACTTCCAGACATGTAACCGTTTCCTTCAAATCAATCCACGTCACCCATGAACGTTAAGATGTTTTCATTTACTCGGAACGTCAATATTGGA	5	17.519	h	h	a	h	h	h	a	h	b	a	h	b	a	a	b	h	h	b	b	b	h	h	h	b	h	h	h	a	h	a	-	a	h	h	h	h	b	h	a	h	a	a	h	a	h	h
75843	CGGTTAAACAACTGAGTAATTTGCACCGTTCGATGGTAGCTGTGGTCATAAAGTGCCTGACCACTTATTGATTCTTGGATTTTTTTTACGTTGCT	5	17.519	h	h	a	h	h	h	a	h	b	a	h	b	a	a	b	h	h	b	b	b	h	h	h	b	h	h	h	a	h	a	a	a	h	h	h	h	b	h	a	h	a	a	h	a	h	h
74721	CGGCAAACTGCCTCATCTCTGTCCCAAAAGTTCACAAACACAATATTTTGTTTCACATTTTCAACCACCGTCCGAAATCGACGAAGCCGAGTTCT	5	17.519	h	h	a	h	h	h	a	h	b	a	h	b	a	a	-	h	h	b	b	b	h	h	h	b	h	h	h	a	h	a	a	a	h	h	h	h	b	h	a	h	a	a	h	a	h	h
78239	CGGAGCTTATCAAAACGGCCACCATCGACGGCACAGCAGGAATTTGGCACACAGCAGTTTTTCAACTATCTCCGCTGAGGAAGTGCATTGTGGCG	5	17.519	h	h	a	h	h	h	a	h	b	a	h	b	a	a	b	h	h	b	b	b	h	h	h	b	h	h	h	-	h	a	a	a	h	h	h	h	b	h	a	h	a	a	h	a	h	h
74892	AATTCTGTTCATACATGAGATTACCATAAGGTTCTATTGTTTTTATCAAATCGATTGTTCAATGCTTTGGGTTAGTCATTCTTGTTTGATGTTAGT	5	18.107	h	h	a	h	h	h	a	h	b	a	h	b	a	a	b	h	h	b	b	b	h	h	h	b	h	h	h	a	h	a	a	a	h	h	h	h	b	h	a	h	a	a	h	a	h	h
58405	AATTCCACATTGCTCACTGAGAGTGTTGCGCAGGCGTTCTTGGGCGATGTCTCTCGCGAGTCACCGAGGCGCGAATATTCGAGAGGCACCCAGTCA	5	18.805	h	h	a	h	h	h	a	-	b	a	h	b	a	a	b	h	h	b	h	b	h	h	h	b	h	h	h	a	h	a	a	a	h	h	h	h	b	h	a	h	a	a	h	a	h	h
44739	AATTCTGACCGAGTTCGAAACGCGTAAGCATGTTGAGAGGTACTAGTGCTATAGTCCTCGGCATCAAACTTGGCAATACTTTTTGTAGTGGGGGTA	5	21.506	h	h	a	h	h	h	a	b	b	a	h	b	a	h	b	h	h	b	h	b	h	h	h	b	h	h	h	a	h	a	a	a	h	h	h	h	b	h	a	h	a	a	h	a	h	h
38913	AATTCTTCGCGTCCAATTATGGCCTGCTGTGTACAATTCCGTTAAATCAGACGTCGTTATCGGTATTCCCAATGGTTTATTTACCTGTGCATTTTG	5	24.056	h	h	a	h	h	h	a	-	b	a	h	b	a	a	b	h	h	-	h	b	h	h	h	b	h	h	h	a	h	a	a	a	h	h	h	h	b	h	a	h	a	a	h	a	h	h
57734	AATTCCTTCGGAAACGTGAGATTAGTGTTCGATCCACCAGAAAAATTCAATATTTCTGCGTTCCTGTAACAGATGGAGATACAATCATCACATAAC	5	25.562	h	h	a	h	h	h	a	h	b	a	h	b	a	a	b	h	h	b	a	b	h	h	h	b	h	h	h	a	h	a	a	a	h	h	h	h	b	h	a	h	a	a	h	a	h	h
26920	CGGCTACATCTCCCATCTCTCTCTTGCTCGTTTCAGCCCCTAAAGGAAGAAGAGGAAGGATCGCAAGAAATTCCTCGTCTTTAAGGTTAGTGCTA	5	25.562	h	h	a	h	h	h	a	h	b	a	h	b	a	a	b	h	h	b	a	b	h	h	h	b	h	h	h	a	h	a	a	a	h	h	h	h	b	h	a	h	a	a	h	a	h	h
30564	CGGCCACCTGACACGGGAAAGAAACACAGATTAAATATTTACCAGCATTCTTCTGTGACTCTCACCTAGCGCTCGAGTAAGGTAAAAGTTGAATT	5	25.562	h	h	a	h	h	h	a	h	b	a	h	b	a	a	b	h	h	b	a	b	h	h	h	b	h	h	h	a	h	a	a	a	h	h	h	h	b	h	a	h	a	a	h	a	h	h
50861	AATTCCTTAAACCCACAGTCGAGTAAAATTAACACATTTTAATTCCATATTCATGATTGCTTCAGATGGTTTCTTTCCATTCCAAGCCCCGCGGTA	5	25.562	h	h	a	h	h	h	a	h	b	a	h	b	-	a	b	h	h	-	a	b	h	h	h	-	h	h	h	a	h	a	a	a	h	h	h	h	b	h	a	h	a	a	h	a	h	h
28004	CGGTATCCTATGTAAAAATGTTCGCATCGTAAATCTTGCCTTTTTTCGTGTATTTCTTTATCGTCACTTAACATATTAAAGTAGATTCAATCTAT	5	25.562	h	h	a	h	h	h	a	-	b	a	h	b	a	a	b	h	h	b	a	b	h	h	h	b	h	h	h	a	h	a	a	a	h	h	h	h	b	h	a	h	a	a	h	a	h	h
89577	AATTCCGTTTTCTTGTCGCATACTCTCTTTGGTTTTGCTGAAAACATGAAATGAGATTCGGTTAGCCTTAGCACCATGAAATTTTATTATGATACA	5	25.562	h	h	a	h	h	h	a	h	b	a	h	b	-	a	-	h	h	b	a	b	h	h	h	b	h	h	h	a	h	a	a	a	h	h	h	h	b	h	a	h	a	a	h	a	h	h
17417	CGGTGGGTAACACTCTGGGCCACGATATCGAGAAACGATAAAAGTCGACGCCAAGTTCATGAACCATTTGAGCGTCCCGTTTGTAGAGGTGATAC	5	26.204	h	h	a	h	h	h	a	h	b	a	h	b	a	a	b	h	h	-	a	b	h	h	h	b	h	h	h	a	h	a	a	a	h	h	h	h	b	h	a	h	a	a	h	a	h	h
78566	CGGTACTTAGCCTGTACCTATCTGTGTGGAAAAATCCGCACCAAATGAGCTGTGCGGAAGCTTTCAGGCCCATTTGCGGAGCTCGCAAATCCTAG	5	26.808	h	h	a	h	h	h	a	h	b	a	h	b	-	a	b	h	h	-	a	b	h	h	h	b	h	h	h	a	h	a	a	a	h	h	h	h	b	h	a	h	a	a	h	a	h	h
61731	CGGTTTTAAAACGGTCATTTTGCAAAACAAGTACCTCTTTCACCAATGGAAAAGGCAAAAAAGAAGACCAAACCGTGCAGTTGGGCTATCCCTTC	5	27.444	h	h	-	h	h	h	a	h	b	a	h	b	a	a	b	h	h	-	a	b	h	h	h	b	h	h	h	a	h	a	a	a	h	h	h	h	b	h	a	h	a	a	h	a	h	h
27736	CGGTATTACTGTGCCGCCATAAGAGTGCTAAATAAAAATGGGCAAGATAATAATTTTCCAAATGTTTAAACAAAAAACTTAGTTACTAACTTATA	5	29.544	h	h	a	h	h	h	a	h	b	a	h	b	a	a	b	h	h	-	a	b	h	h	h	b	h	h	h	a	h	a	a	a	h	h	h	h	b	h	a	h	a	a	h	a	h	h
99240	CGGCAACAAATATAGCGGTAAGTAAATAATTTGTTATGTTTATTTAATGCTCCAATTAATTTACAAGATCCGTCTTTCGAGTTTAAGGTAAGCTG	5	32.471	h	h	a	h	h	h	a	h	b	a	h	b	a	h	b	h	h	-	a	b	h	h	h	b	h	h	h	a	h	a	-	a	h	h	h	h	b	h	a	h	h	a	h	a	h	h
123073	AATTCACGACTGACCACATACTGGACGCCCAAGGGCCTCGCTAAAGTTGGACCTATCAATATTCATGGTGCTATCACAGTATGCTATGTGAATAGG	5	32.471	h	h	a	h	h	h	a	h	b	-	h	b	a	h	b	h	h	h	a	b	h	h	h	b	h	h	h	a	h	a	a	a	h	h	h	h	b	h	a	h	h	a	h	a	h	h
123943	AATTCCACGCGGACGGAAAGCTAGTTTATATAATTACTAGCTTTCCGCCCGCGGCTTCGCCCGCGTGGAACTCGATTATATTGCGGTATAGAGCAC	5	32.755	h	h	a	h	h	h	a	h	b	a	h	b	a	h	b	h	h	-	a	b	h	h	h	b	h	h	h	a	h	a	a	a	h	h	h	h	b	h	a	h	h	a	h	a	h	h
82567	AATTCGTTCGAAGTCGGTAGTTTTCTAGTTTTCCGTGTTTTCAAGTGAATAAGCGATTAAGAGATATCTACCTAGTTCAGAATATGTCCGCTATCA	5	33.034	h	h	a	h	h	h	a	h	b	a	h	b	a	h	b	h	h	b	a	b	h	h	h	b	h	h	h	a	h	a	a	a	h	h	h	h	b	h	a	h	h	a	h	a	h	h
22037	CGGCCCAAGATCGCGCGTAACGCAGTGGCTTTTTCCTATATGGAAAACACAGTTACAGTTTCTGCGACAGTTTGTAAGTGGTAATAAACTGATGG	5	33.034	h	h	a	h	h	h	a	h	b	a	h	b	a	h	b	h	h	b	a	b	h	h	h	b	h	h	h	a	h	-	a	a	h	h	h	h	b	h	a	h	h	a	h	a	h	h
52635	AATTCATCGCCAGTATTTCACGCTTGTCACCAACAAAGCGCGGTCGGTTGTTTTTTGTGTGTAATGTCTGCAAAATGCCAAGACGGGAACTTCAGT	5	33.034	h	h	a	h	h	h	a	h	b	a	h	b	a	h	b	h	h	b	a	b	h	h	h	b	h	h	h	a	h	a	a	a	h	h	h	h	b	h	a	h	h	-	h	a	h	h
17509	AATTCCTACTCGTAATTCAAATGACGCCGTACATACGTGCCGCATGAACAAACGGTCCATACGACCTAATAATTCATGTGGTAAATTCACGCTTAA	5	33.034	h	h	a	h	h	h	a	h	b	a	h	b	a	h	b	h	h	b	a	b	h	h	h	b	h	h	h	a	h	a	a	a	h	h	h	h	b	h	a	h	h	a	h	a	h	h
86437	CGGCTCATCATCGCGACGGAGCACCGATAGTAACCCACTTAAAGGTTTGTTCTTTGTTTACCATCCCGTACAATGTCCCAATTTGACAAAAGGCT	5	33.034	h	h	a	h	h	h	a	h	b	a	h	b	a	h	b	h	h	b	a	b	h	h	h	b	h	h	h	a	h	a	a	a	h	h	h	h	b	h	a	h	h	a	h	a	h	h
14644	AATTCTATTGATAAATCGTTAATGAATTAAGCGGGCGCAGTCTGCGGGAAATTCTCTTTTATTGCGGGAAAATTATTTATTATTTTATGATAATTT	5	33.034	-	h	a	h	h	h	a	h	b	a	h	b	a	h	b	h	h	b	a	b	h	h	h	-	h	h	h	a	h	a	a	a	h	h	h	h	b	h	a	h	h	a	h	a	h	h
72369	CGGTATCTGATTGAAGGCTTTCAATCGATTTCCGTAATGGAATGACCTACTTTACGCCCTGCAGTAAAACTGTATATCATCCAAGCACATTACAA	5	33.034	h	h	a	h	h	h	a	h	b	a	h	b	a	h	b	h	h	b	a	b	h	h	h	b	h	h	h	a	h	a	a	-	h	h	h	h	b	h	a	h	h	a	h	a	h	h
18088	CGGCATACCCGCATTAATATGCATAATAAATTGTATTTGTTATTTAGATTACTCTTAAAAGTGAGAGTGACTCTGCTCTACTCAACAGCACATAG	5	33.599	h	h	a	h	h	h	a	h	b	a	h	b	a	h	b	h	h	b	a	b	h	h	h	b	h	h	h	a	h	a	a	a	h	h	h	h	b	h	a	h	h	a	h	a	h	h
46293	AATTCGACATTACGGATTTATTCATTAGAATTGAGGGCACGTTGATACTATATTTAGTAAAGTTTGTCATCCAAAAGATTAACACTAATTAACTTT	5	33.599	h	h	a	h	h	h	a	h	b	a	h	b	a	h	b	h	h	b	a	b	h	h	h	b	h	h	h	a	h	a	a	a	h	h	h	h	b	h	a	h	h	a	h	a	h	h
25384	AATTCATTTTATTTTATTTTCTTATGCTCAGCGACTTAATAAAGGTCATATAAATACGCGTGACTAAAGTAGGCAGATTACGTGAATTAGCAGAAT	5	33.633	h	h	a	h	h	h	a	h	b	a	h	b	a	h	b	h	h	b	a	b	h	h	h	b	h	h	h	a	-	a	a	a	h	h	h	h	b	h	-	h	h	a	h	a	h	h
37283	AATTCGATGCGCTAATTGTGCCCCACTACTTAGAAACTTGCCAAGTTAGATGCCAATATACGCCTTAAAAAGTAGTACAGGGTTTTAATAACTCTA	5	34.735	h	h	a	h	h	h	a	a	b	a	h	b	a	h	b	h	h	b	a	b	h	h	h	b	h	h	h	a	h	a	a	a	h	h	h	h	b	h	a	h	h	a	h	a	h	h
49495	AATTCCTTTCCATTCCATTGAACCAGCGTAACTATTTTTGCAACTCGTAGTGGTACTGGCAAAGCTCGTAGGTGCTTTATTTGGTGCTACTATTTT	5	35.3	h	h	a	h	h	h	a	h	b	a	h	b	a	h	b	h	h	b	a	b	h	h	h	b	h	h	h	a	h	a	a	a	h	h	h	h	b	h	a	h	h	a	h	a	h	h
24931	CGGTGTATTCAAAACAATCATGGACTCGATAACGATTTCGTTTGCGAATTAAAGCGGAATTGTATGGAGACGTGTCGACCGCGGAAGTTGTGCAA	5	38.191	h	h	a	h	h	b	a	h	b	a	h	b	a	h	b	h	h	b	a	b	h	h	h	b	h	h	h	a	h	a	a	a	h	h	h	h	-	h	a	h	h	a	b	a	b	h
42246	AATTCCTGAGTGTAATTAATTTATCTAGCTGCCTCTTTTTCCCCTCGTATAAGCAACGCAACGCCGACACAGATATGTCGTGAATGATTGATAAGC	5	38.191	h	h	a	h	h	b	a	h	b	a	h	b	-	h	b	h	h	b	a	b	h	h	h	b	h	h	h	a	h	a	-	a	h	h	h	h	b	h	a	h	h	a	b	a	b	h
20184	CGGCAATCCAAATGTAAAATAAAATGAAGTAATGAATAAATTATTTGAAGTCAATATCTAACCTAAGTATAACAAAGGTATTGCGACAGCACGGT	5	38.191	h	h	a	h	h	b	a	h	b	a	h	b	a	h	b	h	h	b	a	b	h	h	h	b	h	h	h	a	h	a	a	a	h	h	h	h	b	h	a	h	h	a	b	a	b	h
103043	AATTCTTATTTCTAACTTCCGTCGCAGAAATATTTCGGGTGTGTTTGTGGCATTATACTTATTGTTAGTGTTTTTCATCCATTCCGTGGATGTCGT	5	39.327	h	h	a	h	h	b	-	h	b	a	h	b	a	h	b	h	h	b	a	b	h	h	h	b	h	h	h	a	h	a	a	a	h	h	h	h	b	h	a	h	h	a	b	a	b	h
48231	AATTCAATTATTTTTGCGACATTCAATGAAAATCTGCGACCATTACCAATTTATAACCTTTGAGATTTGTCAACGTAAAGAAACCGATGGAAACCG	5	40.463	h	h	a	h	h	b	a	h	b	a	h	b	a	h	b	h	h	b	a	b	h	h	h	b	h	h	h	a	h	a	a	a	h	h	h	h	b	h	a	h	h	a	b	a	b	h
111837	AATTCTATGGTAAGATAATTATGGATAAAACTCCTTTGCTCCTGGGATATATTTTTAACCTGTTAGCCTCAATAAAAAACTAATCTCGCTGGTATA	5	40.463	h	h	a	h	h	b	a	h	b	a	h	b	a	h	b	h	h	b	a	b	h	h	h	b	h	h	h	-	h	a	a	a	h	h	h	h	b	h	a	h	h	a	b	a	b	h
53875	CGGAGTAGATAACTTGGACTGAACTCAAATTGTACTTGTCCACTTGCGGCGACTTGCTTAGCAGTACCACCAACGGCGGAGCCACGAGCAATGAT	5	40.463	h	h	a	h	h	b	a	h	b	a	h	b	a	h	b	h	h	b	a	b	h	h	h	b	h	h	h	a	h	a	a	a	h	h	h	h	b	h	a	h	h	a	b	a	b	h
96617	CGGTCCTTAAGATTTTATCTGTATGATAGAGTTAGTAGTTTTATAACACGAGAATAAATATTATAAGGCTAGCTTTAGACCTGTAAGTTTTACTT	5	42.763	h	h	a	h	h	b	a	h	h	a	h	b	a	h	b	h	h	b	a	h	h	h	h	b	h	h	h	a	h	a	a	a	h	b	h	h	b	h	a	h	h	a	b	a	b	h
79169	CGGCCGAATACGGTTTAATTAGAACGCTATTGTTTATGAGACTAAAACGGAACTGTCCGAGTGAAGTGTGTTGTTGAGACGTTGCGTTTGAATGA	5	42.763	h	h	a	h	h	b	a	h	h	a	h	b	a	h	b	h	h	b	-	h	h	h	h	b	h	h	h	a	h	a	a	a	h	b	h	h	b	h	a	h	h	a	b	a	b	h
42876	AATTCTTAAGTGCATTGAACGATATGTATTAGGTATGTTAAGATACATAACTTTATTAGATTGTGATATCCAGGCTTAATATGATATGACATACCA	5	43.328	h	h	a	h	h	b	a	b	h	a	h	b	a	h	b	h	h	b	a	h	h	h	h	b	h	h	h	a	h	a	a	a	h	b	h	h	b	h	a	h	h	a	b	a	b	h
79105	CGGCTGCAGTATTTTCCTCGTTTAATTGTGTTCCCATCGCAGTTTCTGAAATAAATTCCAATGAAGAGCCTAAAGCTGTTGCGCGCTGACGCTGA	5	43.893	h	h	a	h	h	b	a	h	h	a	h	b	a	h	b	h	h	b	a	h	h	h	h	b	h	h	h	a	h	a	a	a	h	b	h	h	b	h	a	h	h	a	b	a	b	h
83707	CGGCGCTCGCGCCAACAACCTGATGTTGGTTTTCGATGATTAAGTTTACGCTGTTCATGTGATCGCTCCTCGCTCCGTGTTGACCGTATTTGACA	5	43.893	h	h	a	h	h	b	a	h	h	a	h	b	a	h	b	h	h	b	a	h	h	h	h	b	h	h	h	a	h	a	a	a	h	b	h	h	b	h	a	h	h	a	b	a	b	h
51294	AATTCTACTTCGATAATCCCTTAAAGTCTATCATGCTATAGTATCTTATATAACGTATCTTTAAATTAACTGGAAAAATAAAATTGTTTACCTTTA	5	43.893	h	h	a	h	h	b	a	h	h	a	h	b	-	h	b	h	h	b	-	h	h	h	h	b	h	h	h	a	h	a	a	a	h	b	h	h	b	h	a	h	h	a	b	a	b	h
10593	AATTCAAAGAAACGCCTCGAAACTATTCATCACGCTAACACGATATAAAATAACAGCATTCGATCACTATAAAATACTGGAAAGTTTCATTAAGGT	5	44.458	h	h	a	h	h	b	a	h	h	a	h	b	a	h	b	h	h	b	a	h	h	h	h	b	h	h	h	a	h	a	a	a	h	b	h	h	b	h	a	h	h	a	b	h	b	h
47224	AATTCCTTCAATATTAAATTGTATCATGCCTACTCAAGTCAAGTTTATTAAACATTAGGTCAAATAAAATAAAACTATTCAATACGTATACGGAAT	5	44.458	h	h	a	h	h	b	a	h	h	a	h	b	-	h	b	h	h	b	a	h	h	h	h	b	h	h	h	a	h	a	a	a	h	b	h	h	b	h	a	h	h	a	b	h	b	h
90527	AATTCTTGAGTTTAGCGAAACATCTGTCCAAAGTAGTTATGGCAAATGCGTGCTTCTAAAATGTGTCGGTATTCGCAACGCTACTAAGAGTATTTA	5	44.458	h	h	a	h	h	b	a	h	h	a	h	b	a	h	-	h	h	b	a	h	h	h	h	b	h	h	h	a	h	a	a	a	h	b	h	h	b	h	a	h	h	a	b	h	b	h
91084	CGGACATCGAGGATTTGTCTTAGCTAGTGTATGTAGTTAGTAAAACAGTTTTATATCGTTTTGGGGCTTACTGTGCAAATCTGCTATTTAATTTC	5	44.458	h	h	a	h	h	b	a	h	h	a	h	b	a	h	b	h	h	b	a	h	h	h	h	b	h	h	h	a	h	a	a	-	h	b	h	h	b	h	a	h	h	a	b	h	b	h
31317	CGGTGAAGTGGCATTTAAAGAAAGTCGACATAACCCCAGGTATGTATACCATGAATAGTAAAACTTCCAGATTTCATCTAAATAATATTAAGAAC	5	46.172	h	h	a	h	h	b	a	h	h	a	h	b	a	h	b	h	h	-	a	h	b	h	h	b	h	h	h	a	b	a	a	a	h	b	h	h	b	h	a	h	h	a	b	h	b	b
61968	CGGTTCGCAACTTTACATACATCACGCCTTTCGTGAAATAATTATAAATAAATAAAAATAAATAAATATGTATTGCCAAATGGGGTAGGAGCACA	5	46.74	h	h	a	h	h	b	-	-	h	a	h	h	a	h	b	h	h	b	a	h	b	h	h	b	h	h	h	a	b	a	a	a	h	b	h	h	b	h	a	h	h	a	b	h	b	b
84719	CGGCAAACATTGCGCTCGTTAACTTGCCAATTTAACTTTTAACGTCGTGTTTTAGACTTTCCTTACCTTTTTAAGTCTGTTATAAAGCCTTAATA	5	49.042	h	h	a	h	h	b	a	h	h	a	h	h	a	h	b	h	h	b	a	h	b	h	h	h	h	h	h	a	b	a	a	a	h	b	a	h	b	h	a	h	h	a	b	h	b	b
109117	CGGTTCTACAAGATTTAGAATTTCATATTCTGCTTTATCATTTAGGAGGGTTTCGGTTACATGTAAGTTTTGGGAACGTATATAATGAGGATTTA	5	50.179	h	h	a	h	h	b	a	h	h	a	h	h	a	h	b	h	h	h	a	h	b	h	h	h	h	h	h	a	b	a	a	a	h	b	a	h	b	h	a	h	h	a	b	h	b	b
28600	CGGTACAGCCATTTCGCGCGTCAAGGTCACGCGAATTGCCCATAAAATGTCAGCCAAGCTATGTGGGGGTGTATTTCATACCCACGACATTCGGT	5	50.19	h	h	a	h	h	b	a	-	h	a	h	h	a	h	b	h	h	h	a	h	b	h	h	h	h	h	h	a	b	a	a	a	h	b	a	h	b	h	a	h	h	a	b	h	b	b
95858	AATTCTTGGAAAAACTGCGAAGGAATTTCACCCAGTTTAGAGATAGTAAATAATATGAGTGCTAAGTGATAAGAACGTTGCTTTTGTGTAATTTGA	5	51.065	h	h	a	h	h	b	a	-	h	a	h	h	a	h	b	h	h	h	a	h	b	h	h	h	h	h	h	-	b	a	a	a	h	b	a	h	b	h	a	h	h	a	b	h	b	b
129204	AATTCCTTGTGTCCTCAGCGCTCTTCCACAACAACTGCCTCTACCTGGCTCACCACGCCCAGTTGCTAGGCGACCGCTGGCGCGTGCTGGGCGCTC	5	51.89	h	h	a	h	h	b	a	b	h	a	h	h	a	h	b	h	h	h	a	h	b	h	h	h	h	h	h	a	b	a	a	a	h	-	a	h	b	a	a	h	h	a	b	h	b	b
46820	AATTCTCAGAAGCTCTGCTTGAACTCGAACACAAAGTGGAGAGAATAACTTGATGATGTTAAATTGTACGTTGATTTGTATTCGAATTGGAATGAA	5	52.455	h	h	a	h	h	b	a	b	h	a	h	h	a	h	b	h	h	h	a	h	b	h	h	h	h	h	h	a	b	a	a	a	h	b	a	h	b	a	a	h	h	a	b	h	b	b
117926	AATTCGAATCCACAACCATCTCCTTGAGAGGCAGAACAATATCATGTAACACGAGTAAATAATTAACCCGAAAATAGTAAATTCGTCAGCTACTTT	5	62.459	h	h	h	h	h	b	a	b	h	a	h	h	h	h	h	h	h	h	a	h	b	h	h	h	h	h	a	a	b	h	a	a	h	b	a	h	b	h	a	a	h	a	b	h	b	b
32687	CGGCCCCTGCGGATTACAACACTATAGGGTACAGTTACGGACCCCCTGACAACAGTGAGCCTTTCCCGCTGAACACAGAGAATGTGATCCCCAAT	5	72.464	h	h	h	h	h	b	a	b	a	a	h	h	a	h	h	a	h	a	a	a	b	h	h	h	h	h	a	a	b	a	a	a	h	b	a	h	-	a	a	a	h	a	b	h	b	b
123866	AATTCACCTAACGCGCAAAGAAACTACAACGGTTTTTATGGAGCGTTACGAGTATTTTTAATTACACAGCCTTTGTGTCGGTGCGACGTCTCTGCA	5	76.823	h	h	h	a	h	b	a	b	a	-	h	h	a	h	h	a	h	a	h	a	b	h	h	h	h	h	a	a	b	a	a	a	h	b	a	h	-	a	a	a	h	a	b	h	b	b
46135	AATTCGAAAGCGTCACGTTTAGCAATTTCAGGGTAATCAGATGGTAAAACGTGATATTTCATTACCACGTATATCACGTTTAACTACTACTTTTTG	6	0	b	h	a	a	a	b	b	b	h	h	h	b	h	h	h	-	h	h	h	b	b	a	a	h	h	h	h	h	b	b	h	a	-	h	b	b	b	b	b	b	a	h	b	a	h	b
115633	CGGCAATTTTTGGCTCCCAACGAGGTATTTTTGATGAAGATTACGTAACTGGTTTCGTTGTCACCATTATTAACATAGGTTTTGTAAGGAAACAA	6	0	b	h	a	a	a	b	b	b	h	h	h	b	h	h	h	a	h	h	h	b	b	a	a	h	h	h	h	h	b	b	h	a	h	h	b	b	b	b	b	b	a	h	b	a	h	b
11955	AATTCGCGTTTTTCTTCGTCGTCTTTGTATTTTTCGCGGTTATTCTGGTAACTGTATGGGCTCCATTTGTCAAATACCCACATTAGGAAACTGAAA	6	2.921	b	h	a	a	a	b	b	h	h	h	h	h	h	h	h	a	h	h	h	b	b	a	a	h	h	h	h	h	b	b	h	a	h	h	b	b	b	b	b	b	a	h	b	a	h	b
63470	CGGTATACGTTTGTACATTGAGGCGAAATTTCCAGACTAGGGTAGATAGGATAATAATTATTACACAATTTTTGGGGAAATCGAGAGTTTTGCAC	6	4.066	b	h	a	a	a	b	b	b	h	h	h	h	h	h	h	a	h	h	h	b	b	-	a	h	h	h	h	h	b	b	h	a	h	h	b	b	b	b	b	b	a	h	b	a	h	b
71196	CGGTTCCGTGGTTATTTTCGTTTTCAATTTATGGCATTGTGAAAGCGAAGAAACATGTTTGTTCTCTTTTCTTAATTCAGTTCTGCTTCGTATGA	6	11.324	b	h	a	a	a	b	b	-	h	h	a	h	h	h	h	a	a	-	h	b	b	a	a	h	h	h	h	h	b	h	h	h	a	h	b	b	b	b	b	b	a	h	b	a	h	b
51817	AATTCGTTTCTTTTCTTGATAATTATGAATGTGTATCTCACAGCAGGGATTGGGCTTCTCTTTAGGTTCACGATACTTATTTATTTTATCGCACTT	6	11.897	b	h	a	a	a	b	b	b	h	h	a	h	h	h	h	a	a	h	h	b	b	a	a	h	h	h	h	h	b	h	h	h	a	h	b	b	b	b	b	b	a	h	b	a	h	b
44634	AATTCAGCTACCTAATAAGTTGCAATATCTTTAGTATTCGTTACTCATAAAATAAATCAGCTGTGTAAATGAATAGTTAATTATTTCCCTTCAGAT	6	18.883	b	h	h	a	a	b	b	b	h	h	a	h	h	h	h	a	a	h	h	b	b	a	-	h	h	h	h	h	b	h	h	h	h	h	h	h	h	b	b	h	a	h	b	a	h	b
95285	CGGCCAAGTCCCGACGTCTCTGCGAGTGAATGTCTACTTAATTTGACTGTTATAAATGAGGTGGGTTAAAATTCTACACAGAGCACAGCGAACAG	6	18.883	b	h	h	a	a	b	b	b	h	h	a	h	h	h	h	a	a	h	h	b	b	-	a	h	h	h	h	h	b	h	h	h	h	h	h	h	h	b	b	h	a	h	b	a	h	b
83459	AATTCTGGTAAGGTGTGTTTACGTATGTGGGCTGTAGTTATTAAAAACAAGTGTTTCAATTGAATAATAGCCTGTGCGGAATTGACTACGCCGACT	6	19.448	b	h	h	a	a	b	b	-	h	h	a	h	h	h	h	a	a	h	h	b	b	a	a	h	h	h	h	h	b	h	h	h	h	h	h	h	h	b	b	h	a	h	b	a	h	b
46720	AATTCTTAGAAATTCCCGTAAAAGGGGTAAGAATGGATATTGCCAAATATATGAATATGAATAGTTAGGTTCCTTTCCTAGCTACGCTCATCACTT	6	20.584	b	h	h	a	a	b	b	-	h	h	a	h	h	h	h	a	a	-	h	b	h	a	a	h	h	h	h	h	b	h	h	h	h	h	h	h	h	b	b	h	a	h	b	a	h	h
77616	CGGTTCTTAAACAGAATAAGCAAGCCGCTTCTTGCAAGTCTTATCTCGTGTAGAATAATTGCTTTTCGATAGTCTAGCGACTGCGCTACGTTCCT	6	20.584	b	h	h	a	a	b	b	b	h	h	a	h	h	h	h	a	a	h	h	b	h	a	a	h	h	h	h	h	b	h	h	h	h	h	h	h	h	b	b	h	a	h	b	a	h	h
84351	AATTCAGTTGTTTACTACGGCCTTTCTCTTAATACAGGAAAACTCAATGGCAATCCATATTTTATTATGTTCTTGATGGGAGTTGTTGAGTTACCC	6	20.584	b	h	h	a	a	b	b	b	h	h	a	h	h	h	h	a	a	h	h	b	h	a	a	h	h	h	h	h	b	h	h	h	h	h	h	h	h	b	b	h	a	h	b	a	h	h
77744	CGGGAAAAGCTATAAAGAAATCGGTAAGCGGACATTCAATACGAGAAATGCGCACAGGCCAATAACTTAGGGCGCGGAATTGTATGATATATTTT	6	20.584	b	h	h	a	a	b	b	b	h	h	a	h	h	h	h	a	a	h	h	b	h	a	a	h	h	h	h	h	b	h	h	h	h	h	h	h	h	b	b	h	a	h	b	a	h	h
39339	CGGTTGTTGAAGTCGAGCCATGCGGCATAGCAGCCACCACGAGACAGGCGATTCCTCCTAACAACATCATGGTACTAATTAGTGCTCTATGTCCT	6	20.584	b	h	h	a	a	b	b	b	h	h	a	h	h	h	h	a	a	h	h	b	h	a	a	h	h	h	h	h	b	h	h	h	h	h	h	h	h	b	b	h	a	h	b	a	h	h
78903	CGGCGCGCCGCTAGCTTGTTATAATAATGTGAACTTCGGGAATTGCGACGTCTTTGGAGAGTCGTTCGCTTGAATCAATGTTTAAATATTTGACA	6	20.584	b	h	h	a	a	b	b	b	h	h	a	h	h	h	h	a	a	h	h	b	h	a	a	h	h	h	h	h	b	h	h	h	h	h	h	h	h	b	b	h	a	h	b	a	h	h
20038	CGGAGCGGGCACCGCGGTCCCTGCAAGTTGCCGTCGCAGGGTTCATCTTTTGGCTGCTAGTCGATTGGATCTTCACTTATGGACTCCTTACTAAT	6	20.584	b	h	h	a	a	b	b	b	h	h	a	h	h	h	h	a	a	h	h	b	h	a	a	h	h	h	h	h	-	h	h	h	h	h	h	h	h	b	b	h	a	h	b	a	h	h
128799	AATTCTGACTTTTCCATAAACATGGGAATCGCTGCAAGATTTTGATTCTAAGAACTTTGATTTTGCTAAATGCTCTCTATGTAATTCTCTACTTGA	6	24.68	b	h	h	a	a	b	b	-	a	h	a	h	h	h	h	h	a	h	h	b	h	a	a	h	h	h	h	h	h	b	h	h	h	h	h	h	h	b	b	h	a	h	b	a	h	h
20579	CGGCAACGTCGCGCTACTTTGGCTTTAAGGTCTAATATAAATCAACTTTTCAATTTGAATTAAGCCGATCTTCATAATAAGCAGCGATTTGCTTA	6	24.68	b	h	h	a	a	b	b	b	a	h	a	h	h	h	h	h	a	h	h	b	h	a	a	h	h	h	h	h	h	b	h	h	h	h	h	h	h	b	b	h	a	h	b	a	h	h
108733	CGGCACTAAGATAAATGCCTTACTAGTCAAATCTGAAGCAGGTTCCGTAAAATTATTTGTCAAAAGTTCTGCCTTCGACGCTATAGAAACAGGAG	6	24.711	b	h	h	a	a	b	b	-	a	h	a	h	h	h	h	h	a	h	h	b	h	a	a	h	h	h	h	h	h	b	h	h	h	h	h	h	h	b	b	h	a	h	b	a	h	h
58225	AATTCATCGCTCAGCACAAACTGAATGGCTGAAACAATGAGTATGCCTCTGTAATGTACTGTTTATGCATTCATGCATTACATCAGGCATGTATGC	6	25.816	b	h	h	a	a	b	b	h	a	h	a	h	h	h	h	a	a	h	h	b	h	a	a	h	h	h	h	h	h	b	h	h	h	h	h	h	h	b	b	h	a	h	b	a	h	h
22009	CGGGGCGTAACTAACCGCCAATCAATAACAAACTGATTTATCCCCGAGGGGAGCTATATCGGTGAAAGAATCGCACAAACTACAAGGTTCATTGC	6	26.134	b	h	h	a	a	b	b	-	a	h	a	h	h	h	h	a	a	h	h	b	h	a	a	h	h	h	h	h	h	b	h	h	h	h	h	h	h	b	b	h	a	h	b	a	h	h
21098	CGGAACATATTTAAATACGCATTAGACGATTTCCTCATAAGTGATCTTTTGGGGTGTGCATTTATCACAAAGCGGGGTTCCGCGGGAAAGTGACT	6	26.379	b	h	h	a	a	b	b	b	a	h	a	h	h	h	h	a	a	h	h	b	h	a	a	h	h	h	h	h	h	b	h	h	h	h	h	h	h	b	b	h	a	h	b	a	h	h
40954	AATTCATTACCACGTTGACACGGTTAGCAAGGCCACTATTTCTTGACAGAACAGCGTTCTAGTACATTGAGAATTAAGGGTGCCGTAAAAAGCATA	6	26.379	b	h	h	a	a	b	b	b	a	h	-	h	h	h	h	a	a	h	h	b	h	a	a	h	h	h	h	h	h	b	h	h	h	h	h	h	h	b	b	h	a	h	b	a	h	h
85994	CGGCGTCCGTCCAATTGTACCTGCCTCGTTTGTTATGCGGACATAGGATAGTGCTTGTAAAGCATTAAATATTAAACATGCTACATGTACCTATC	6	26.379	b	h	h	a	a	b	b	b	a	h	a	h	h	h	h	a	a	h	h	b	h	a	a	h	h	h	h	h	h	b	h	h	h	h	h	h	h	b	b	h	a	h	b	a	h	h
94600	CGGCTCTGGTATGCAGGGGGTCTAGTTGACCCCTCGTGGGGGGAGGTTCCCCGAGCGACGTCACGCGCGGCTCCGAGCCACACAAATCACGCGAG	6	26.379	b	h	h	a	a	b	b	b	a	h	a	h	h	h	h	a	a	h	h	b	h	a	a	h	h	h	h	h	h	b	h	h	h	h	h	h	h	b	b	h	a	h	b	a	h	h
98836	CGGCTACGTGGGCGACCCCGAGCCTCTGCCCTCGCCATGCTCCTCCAACCAGGGCTGCTCCGACCCCACTGCATGCCAGAAGCTGTCAGCTAAGC	6	26.379	b	h	h	a	a	b	b	b	a	h	a	h	h	h	h	a	a	h	h	b	h	a	a	h	h	h	h	h	h	b	h	h	h	h	h	h	h	b	b	h	a	h	b	a	h	h
55421	AATTCTTAGATTAATCACTAAAAAAAGTAGAGACATGTCAGTCATCACGATTGTCAGCTTCAATTAGACTCGGAAACATAAATCACGCCTGTAATC	6	26.944	b	h	h	a	a	b	b	b	a	h	a	h	h	h	h	a	a	h	h	b	h	a	a	h	h	h	h	h	h	b	h	h	h	h	h	h	h	b	b	h	a	h	b	a	h	h
26460	CGGCACCACACAGGAGACTTACAAAACTTAAGATTTTAATCACCTCGACGTTACGGCCGCGTTATAGCGACCGTGGTCACGAGTAGACTGAAGCA	6	28.525	b	h	h	a	a	b	b	b	a	b	-	h	h	h	h	-	a	h	h	b	h	a	a	h	h	h	h	h	h	b	h	h	h	h	h	h	h	b	b	h	a	h	b	a	h	h
20371	CGGTCATTATTGGCTGTAATGTATGAATATTACATTGTAGTCGACGTTTTACAGTCGGATATAAAACGCAGCCGTAAACTAACTCGTGTGAAGAG	6	28.654	b	h	h	a	a	b	b	b	a	b	a	h	h	h	h	h	a	h	h	b	h	a	a	h	h	h	h	h	h	b	h	h	h	h	h	h	h	b	b	h	a	h	b	a	h	h
90702	AATTCCGATTACGTCACAACCGAAAGTGGTCATAAACTGAAGAGCCTTGTTCCAGTCTCTGACATTGCGGAATTACTTTATCTACGTATCCCCTTT	6	28.654	b	h	h	a	a	b	b	b	a	b	a	h	h	h	h	h	a	h	h	b	h	a	a	h	h	h	h	h	h	b	h	h	h	h	h	h	h	b	b	h	a	h	b	a	h	h
51250	CGGTTTTTTTGAGGTTTAAGTTGACGCGTAGGCGACGCCTGCGCCGCCGTGGGCGGGCGGAAGTGAGAGCCCGCTCACCAACCTTGTGTCTTTGT	6	28.654	b	h	h	a	a	b	b	b	a	b	-	h	h	h	h	h	a	h	h	b	h	a	a	h	h	h	h	h	h	b	h	h	h	h	h	h	h	b	b	h	a	h	b	a	h	h
35687	AATTCCGTTTGTTTGTTAGGTTTTTAAAACAAATTTAGATTAGTTAAAGTTAGTGTGTAACCATGAGTTTCGACAGATCACTCCAGTTGCATTCCA	6	28.654	-	h	h	a	a	b	b	b	a	b	a	h	h	h	h	h	a	h	h	b	h	a	a	h	h	h	h	h	h	b	h	h	h	h	h	h	h	b	b	h	a	h	b	a	h	h
19574	CGGCAATAAAAACATATAATCTGTGAAAATTTCAACAGTCTAGTTACCACGGTTTATGAGATACAGCCTGCTGACAGACGGACGGACGGACGGCG	6	32.75	b	h	h	a	a	b	b	h	h	b	a	h	h	b	h	h	a	h	h	b	h	a	a	h	h	h	h	h	h	b	h	h	h	h	h	h	h	b	b	h	h	h	b	a	h	h
127509	CGGGTCGCAGTAACCCGACACCGATTGCTTTCCAATTACAGTTATTTTGCCTCTATCATCTTGCATTTGAAGCACAGTGCTATCAGATTTACACT	6	32.75	b	h	h	a	a	b	b	h	h	b	a	h	h	b	h	h	a	h	h	b	h	a	a	h	h	h	h	h	h	b	h	h	h	h	h	h	h	b	b	h	h	h	b	a	h	h
116542	AATTCCACAAATAATCACAAAATGCCGATGTGCAATTGTTTCACACCGCCAACCACACCGCCCGCGCCTTCCATACTTATTCGAAACAATTCGTTT	6	32.75	-	h	h	a	a	b	b	h	h	b	a	h	h	b	h	h	a	h	h	b	h	a	a	h	h	h	h	h	h	-	h	h	h	h	h	h	h	b	b	h	h	h	b	a	h	h
48331	AATTCATGTGCTCTGCCTACCCCTCTTGGGAATACAGGCGTGAGAATATGCATGTATGCATGTACCTACGGTAATTTATGTAAAGACGCTAATAAC	6	55.541	b	a	h	a	a	b	b	-	a	b	a	a	a	b	h	h	a	h	a	b	h	a	a	h	h	a	a	h	h	-	h	a	a	a	a	h	a	-	b	a	h	h	b	a	h	h
22701	CGGGGTTTGAACCCACGACCCTCTGCTTGAGAGGCCACAGGTCGAACCGCTGGGCTACCACGGCTTTTTTACACTGAGGTATATCGGATCAAAAT	6	55.541	b	a	h	a	a	b	b	h	a	b	a	a	a	b	h	h	a	h	a	b	h	a	a	h	h	a	a	h	h	-	h	a	a	a	a	h	a	-	b	a	h	h	b	a	h	h
103986	AATTCTTTGTTACGATGCAAATGTTATCTTATCTCTATCTTACAACGGTTGCCAACCGATGAAAAGATTTGTCTCGTCATGATGCCAAAACATACT	6	61.012	b	a	h	a	a	b	b	b	a	h	a	a	a	h	h	a	a	h	a	b	b	a	a	h	h	a	a	h	b	a	h	a	a	a	a	h	a	-	b	a	a	h	b	a	h	b
81158	AATTCCGACATCGCACAGGACATTCAAAAACAACAAAATTCGCATCCTGAGCGTATCCCGAGTTTTTTCGATGGCAAAACCTTCTGTATCTACTTA	6	62.293	b	a	a	a	a	b	b	b	a	h	a	a	a	h	h	a	a	h	a	b	b	a	a	h	h	a	a	h	b	a	h	a	a	a	a	b	a	-	b	a	a	h	b	a	h	b
20823	CGGCACAACCTGACATGAAAATATGTACGAAGAGACACCTCGGTTAGGCTCAATTCACACCAGAAGAGCGGCGAAAGGCGGCGAAGCGCAGCGAC	6	69.466	b	a	a	a	a	b	b	b	a	h	a	a	a	h	h	a	a	h	a	b	b	a	a	h	h	a	a	h	b	a	h	a	a	a	b	b	b	-	b	b	a	h	b	a	h	b
106206	AATTCCATACTAACCCATGTTAGAGAAATATCACTTGACGTAGGTCTGTCAGAGCTAACTTAGGATATGTAGGCGTCGACGGCCGTACATTATATA	6	71.974	b	a	a	a	a	b	b	b	a	h	a	a	a	h	h	a	a	h	a	b	b	a	a	h	h	a	a	h	b	a	h	a	a	a	b	b	b	-	b	b	a	h	b	a	h	b
30437	CGGTTGCAAAATACAGCTTCCAACTTTCTTTCTGTGGACTTTGGTCAAGTTTGGTCGCGCGCGGGATAGTCTACCTGTCACTTTCTGACGTCTCT	6	75.803	b	a	a	a	a	b	b	b	a	h	a	a	a	h	h	a	a	h	a	b	b	a	a	h	h	a	a	h	b	b	h	a	h	a	b	b	b	-	b	b	a	h	b	a	h	b
80056	CGGTCGTAGAGATGCCCGATCGCCTGCGATTTGCTGTCGCAACAGTTAAGTTGTAAAGGGACGGTCGGCTCTCCCGACACCTGTTCGCTCTTATT	6	83.747	b	a	a	a	a	b	b	b	a	h	a	b	a	a	b	a	a	h	a	b	b	a	a	h	h	a	a	h	b	b	a	a	h	a	b	b	b	-	a	b	a	h	b	a	h	b
77959	CGGACTTTTAAAACAAACAAAACTCAAACTAGGTACTTGACTGACGAACAAGTCGCGACGCGTAGGGAACGCGGGTCTCGACTATATGAATGTCT	6	100.11	b	h	h	a	a	b	b	b	h	h	a	b	h	a	b	a	h	h	h	b	b	h	h	h	h	a	h	a	b	b	a	a	h	h	b	b	b	b	a	b	a	h	b	a	h	b
57651	CGGCCATTCTTGTTTTAGCTGTGTTGTGATCGATTATCGCGGGAAAGTCTCGTTTATTGTTTTTTTTGCACTGTGTACGGTTGATGCTGCACTAT	6	101.258	b	h	h	a	a	b	b	b	h	h	a	b	h	-	b	a	h	h	h	b	b	h	h	h	h	-	h	a	b	b	h	a	h	h	b	b	b	b	a	b	a	h	b	h	h	b
112123	CGGACCAGGATAAGGCTTTCAGCTTCGTCACTTCCTGTGCTGAGGCGGTTATACCCAGCTACATACCGCTGGGTGAGTTGCTGGTTGCAGAGAAA	6	102.42	b	h	h	a	a	b	b	-	h	h	a	b	h	a	b	a	h	h	h	b	b	h	h	h	h	a	h	a	b	b	h	a	h	h	b	b	b	b	a	b	a	h	b	a	h	b
102472	AATTCTTACAATTCGTCAAACAACTTATCCTAAATTAATCACCAATGTGATAATAGTTATAATTACAAAATTGTATCAGAGGGAATGCTATTCTTA	7	0	h	h	b	h	a	h	h	h	a	h	h	h	h	b	h	h	h	h	b	b	b	a	a	h	a	h	h	a	h	h	h	h	h	h	b	h	b	h	b	h	h	h	h	h	h	b
118273	CGGTCTAATGGTCATGTCTCTAATGGTACCATGCTGGGTTACCACGACCTCTATTCCACATAGAGTATGGTTTTGAGTAACCACCATTATGAAGT	7	7.482	h	h	b	h	a	a	h	h	h	h	a	h	h	b	b	h	h	-	b	b	b	a	h	h	a	h	h	a	h	h	h	h	h	h	b	h	b	h	b	h	h	h	a	h	h	b
43016	AATTCAAACAAAATTTTTTTTGGAGTTTTTGAATTACGTATTTGAATATATGATATTAATTTTCTTGTTGTGATCAATTTCACACAAGCCATCTAT	7	8.07	h	h	b	h	a	a	h	h	h	h	a	h	h	b	b	h	h	-	b	b	b	a	h	h	a	h	h	a	h	h	h	h	h	h	b	h	b	h	b	h	h	h	h	h	h	b
28458	CGGGTAAGAATAGCGCCTCTACCTTTCTTCCCGTGGGTGTCGTAAGAATCGACTCTGGGAAGGGGTTAGTGGTTAGTGTATTGTGGGTTGTGGGC	7	8.675	h	h	-	h	a	a	h	-	h	h	a	h	h	b	b	h	h	b	b	h	b	a	h	h	a	h	h	a	h	h	h	h	h	h	b	h	b	h	b	h	h	h	h	h	h	b
124842	AATTCATGTGCTCTGCTTACTCCCCTTGGGAAAACAGGCGCGAGAAAATGTATGCCTGGACAACTCTTTTGAATTATGTGTATCATTCCAGGTCAC	7	9.24	h	h	b	h	a	a	h	h	h	h	a	h	h	b	-	h	h	b	b	b	b	a	h	h	a	h	h	a	h	h	h	h	h	h	b	h	b	h	b	h	h	h	h	h	h	b
26061	CGGAATCGGTGGAAATGATAGCATGGGCATTGTATGTTTTGACGTAAATCGTGTGTATCAACCTAGCGGTACCGCTTGGCGTAGTATTTAAACGA	7	9.24	h	h	b	h	a	a	h	h	h	h	a	h	h	b	b	h	h	b	b	b	b	a	h	h	a	h	h	a	h	h	h	h	h	h	b	h	b	h	b	h	h	h	h	h	h	b
23584	CGGGCCAGCTAGTATCTTATAAAATACTGATAACTCACGTTTTAAATCGGATTTAGCTCGACTAGCTTTAATTTAGGAGCCGAGGCGGTTGTTGC	7	9.805	h	h	b	h	a	a	h	h	h	h	a	h	h	b	b	h	h	b	b	b	b	a	h	h	a	h	h	-	h	h	h	h	h	h	b	h	b	h	b	h	h	h	h	h	h	b
119521	AATTCATACAGCGCTTGGGAATCGAAGTAACATTTTCCTTGATACACGTAATGCATACGACGTGATTCAATTTTGTGCAGTATCTCCATTAATTAT	7	9.805	h	h	b	h	a	a	h	h	h	h	a	h	h	b	b	h	h	b	b	b	b	a	h	h	a	h	h	-	h	h	h	h	h	h	b	h	b	h	b	h	h	h	h	h	h	b
77665	CGGCGCCATTATGCTCAATTTTACAATAAGTGTGTTATTATAGTGTCGCATGAGTAGCACACACTATTATGTCACACTTATTGTATCAATTCTTT	7	9.805	h	h	b	h	a	a	h	h	h	h	a	h	h	b	b	h	h	b	b	b	b	a	h	h	a	h	h	a	h	h	h	h	h	h	b	h	b	h	b	h	h	h	h	h	h	b
39920	AATTCCCGCCATTAGTAATAATACGGTAAACTCTCTAGAAAGGACATCGACTCTATTAGACTCGTAATGTCATTTTTCCTATACAAAGAAAGGTTA	7	18.206	h	b	h	h	h	a	h	h	h	a	a	h	h	b	b	h	a	-	b	b	h	a	h	h	a	h	h	a	h	h	h	b	h	h	b	h	b	h	b	h	h	h	h	h	h	h
29304	CGGCTTAGACATAAGAGATAGACTATACTTACCTGTTACTGTCTAACTAGAGACGACAAAAAGTGACAGATAGTCTGTCCCGCGCGCTAAACCAG	7	21.279	h	b	h	h	h	a	h	h	h	a	a	h	h	-	b	h	a	b	b	b	a	a	b	h	a	h	h	a	h	h	h	b	h	h	b	h	b	h	b	h	h	h	h	h	h	h
56027	CGGCGTTCGGCGTGGAATAGAACTCGAATTATTCGTTTGTCGTTTGATAGAAAGAAATAAACGGGTCAAAACACTTCTCGTAAATATGTGACGCA	7	21.279	h	b	h	h	h	a	h	h	h	a	a	h	h	b	b	h	a	b	b	b	a	a	b	h	a	h	h	a	h	h	h	b	h	h	b	h	b	h	b	h	h	h	h	h	h	h
115491	AATTCAGGCATGTTTATTGGTAATGTATTAAGAAATGACACACATAAAATAGTGAGCTGCTCTAAGTAGGTATATCCGATAGTTCGCAATAGACTC	7	21.844	h	b	h	h	h	a	h	h	h	a	a	h	h	b	b	h	a	b	b	b	a	a	b	h	a	h	h	h	h	h	h	b	h	h	b	h	b	h	b	h	h	h	h	h	h	h
54807	AATTCATGTGCTCTGCCTACCCCTCTTGGGAATAAAGGCGTCAGTATATGTATAAAAAATAAAAAAAATAAAAATAAATATCACTGGACAATTTTT	7	21.844	h	b	h	h	h	a	h	h	h	a	a	h	h	b	b	h	a	b	b	b	a	a	-	h	a	h	h	h	h	h	h	b	h	h	b	h	-	h	b	h	h	h	h	h	h	h
25894	CGGGCATCACGGCACCTCTGCCTCGGGGAGCCCAGATTTAAACATACGAATTATCCAGTTATGACACGGACATTATAGAGTGTTCTCAGAGTGGG	7	24.723	h	b	h	h	h	a	-	b	h	a	a	b	h	b	b	h	a	b	b	b	a	a	b	h	a	h	h	h	h	h	h	b	h	h	b	-	b	h	b	h	h	h	b	h	h	h
57790	AATTCGCTTCTAAGTTGCCTGTGTCAGTGTACGAGCGCAGCAATGGCTTATTTTCATTAATTTTAACCATTTTTGGGTATGTATTACATTTAGACG	7	24.734	h	b	h	h	h	a	b	b	h	a	a	-	h	b	b	h	a	b	b	b	a	a	b	h	a	h	h	h	h	h	h	b	h	h	b	b	b	h	b	h	h	h	b	h	h	h
24454	CGGAAACTGATTGGTAATGTAGGTACAGGCGTCACTTTCCTATCCCTAGTAAGCTAAACTATCCATAGAATTAATATTAGGACGTACCGCAACAA	7	24.734	h	b	h	h	h	a	b	b	h	a	a	b	h	b	b	h	a	b	b	b	a	a	b	h	a	h	h	h	h	h	h	b	h	h	b	b	b	h	b	h	h	h	b	h	h	h
57361	AATTCGAAAAAAGATGGACGCGCTTTATAGATAACGGCGAATTTGCGGATATAGTGGGCACGAATTTTTAGTTCTTGCTCCCAATCTCGAATATCC	7	24.734	h	b	h	h	h	a	b	b	h	a	a	b	h	b	b	h	a	b	b	b	a	a	b	h	a	h	h	h	h	h	h	b	h	h	b	b	b	h	b	h	h	h	b	h	h	h
13309	AATTCGAAAATCCAGTGCCACGTTTAGCAATTTCAGGATTACCAGATGGTTAAACGCCCATGCACTCTGTCTGAAAGACAGTGTTGTTGGCTCCTA	7	24.734	h	b	h	h	h	a	b	b	h	a	a	b	h	b	b	h	a	b	b	b	a	a	-	h	a	h	h	h	h	h	h	b	h	h	b	b	b	h	b	h	h	h	b	h	h	h
78478	CGGAGGAGTTCTTTAAAGGTAGTTTTTGTATGACCTATGTTTTCCGAATACTCTTCAATAACATAACATAAACATCTTTTTTGTAATCCTAAACG	7	24.734	h	b	h	h	h	a	b	-	h	a	a	b	h	b	b	h	a	b	b	b	a	a	b	h	-	h	h	h	h	h	h	b	h	h	b	b	b	h	b	h	h	h	b	h	h	h
24936	CGGCCCCACACGGGCAATAAGCAAATAACCTAAATTGACAAACCTGCATCCTGTGGTACCTAATTATTAATGTTCACATAAAATGATATCGATAC	7	25.87	h	b	h	h	h	a	b	b	h	a	a	b	h	b	b	h	a	b	b	b	a	a	b	h	a	h	h	h	h	h	h	b	h	h	b	b	b	h	b	h	h	h	b	h	h	h
50257	AATTCCACAAACAATAATTGGGCATCGCTGTCACAAAACTCGAAATAAATTCGAAATAATTCGTTAACTTCTTTTAAACAACATTTAAGTCCGATA	7	25.87	h	b	h	h	h	a	b	b	h	a	a	b	h	b	b	h	a	b	b	b	a	a	b	h	a	h	h	h	h	h	h	b	h	h	b	b	b	h	b	h	h	h	b	h	h	h
74402	CGGGAGCTCGTAATCGTGGCAATGAAACAGCCCTTTCATTTTCAATTCCTCATTAAGATTCTTAATATCCGATTGGTTCTCTTCAAAGCCGAATA	7	25.87	h	b	h	h	h	a	b	b	h	a	a	b	h	b	b	h	a	b	b	b	a	a	b	h	-	h	h	h	h	h	h	b	h	h	-	b	b	h	b	h	h	h	b	h	h	h
22604	CGGTCCGTAGCCTGTTTCAAGGTTTGCAGTGCGCCCCTTCGCGGTTACTGCATCCGTCCACGACAGTTTAACTAAAGAAAGGGTTTAACTATACG	7	25.87	h	b	h	h	h	a	b	b	h	a	a	b	h	b	b	h	-	b	b	b	a	a	b	h	a	h	h	h	h	h	h	b	h	h	b	b	b	h	b	h	h	h	b	h	h	h
124513	CGGTAATATTTTTTAATAATTTTAACTAAGTCCCTTAGTAAGTAAAATTATGATCGAACAAGCACACTAACAAAATATGACTAGCCTAGAGCGAG	7	25.87	h	b	h	h	h	a	b	b	h	a	a	b	h	b	b	h	a	b	b	b	a	a	b	h	a	h	h	h	h	h	h	b	h	h	b	b	b	h	b	h	h	h	b	h	h	h
28319	CGGTCAATAAAAGTTTAATTTTCACGGTTAAGTATCTGTTTGCCCACTTGCAGAACCCCCATTTGTACTCTAGCTACCAGTAAAAAAACAGCAAC	7	28.761	h	b	h	h	h	a	b	-	h	a	a	b	h	b	b	h	h	b	b	b	a	a	b	h	a	h	h	h	h	h	h	b	h	h	b	b	b	h	b	h	h	h	b	h	h	h
14525	AATTCATTTGGTCGTTTAGCTCTTTTGTTTTGACGCTGATAGGCAAGAATGTGTTTTAACTTGTCGGATTCACTCTTATCGCCTACATTTTCACTC	7	28.761	h	b	h	h	h	a	b	-	h	a	a	b	h	b	b	h	h	b	b	b	a	a	b	h	a	h	h	h	h	h	h	b	h	h	b	b	b	h	b	h	h	h	b	h	h	h
79073	CGGAGGCTCTTTGATGAGTTGGAATTTGAAATACAGAATATTTTAATTTTCTATTTTTTATTTTCGTTGACTTTTTTGCTGTTTTTTTCTATTTT	7	29.898	h	b	h	h	h	a	h	b	h	a	a	b	h	b	b	h	h	b	b	b	a	a	b	h	a	h	h	h	h	h	h	b	h	h	b	b	b	h	b	h	h	h	b	h	h	h
77571	CGGCAGCTGCTGGCCGCTCTGGTGGAGGCGTCCCTCAAGTCGCCGCTGCGGACCACGCTCGAACCAACCTTCAGACAGCTGGAGGCGATGAAGCT	7	29.898	h	b	h	h	h	a	h	b	h	a	a	b	h	b	b	h	h	b	b	b	a	a	b	h	a	h	h	h	h	h	h	b	h	h	b	b	b	h	b	h	h	h	b	h	h	h
48418	AATTCGATAGAAACGGTTCAGGGGCCCCCTGAGCTTGAGTGCCCCGCCGAGCCCCTTGGTAGCTACGCCACTGCCCCTGTGGGAAAGAGGCGTGAC	7	30.463	h	b	h	h	h	a	h	b	h	a	a	b	h	b	b	h	h	b	b	b	a	a	b	h	a	h	h	h	h	h	h	b	h	h	b	b	b	h	b	h	h	h	b	b	h	h
120945	CGGTCTGTCTGTCACATAGTTATATACAAGGTGTTTCCCATTTACTACACACAATTTACAGTATGTCTTTTATTATGTCGCAGTCACATAGCATA	7	30.463	h	b	h	h	h	a	h	b	h	a	a	b	h	b	b	h	h	b	b	b	a	a	b	h	a	h	h	h	h	h	h	b	h	h	b	b	b	h	b	h	h	h	b	b	h	h
79189	CGGCGCACAGTGCATACAATCCACGCAGACTTTTTGTGCGCCGTAGTCTCGATCGCACAAAAAGTCTGCCGTCTGCGCTGCACCTACTGTACCGT	7	30.463	h	b	h	h	h	a	h	b	h	a	a	b	h	b	b	h	h	b	b	b	a	a	b	h	a	h	h	h	h	h	h	b	h	h	b	b	b	h	b	h	h	h	b	b	h	h
35118	AATTCTAGTCATTGAGGATTAACATACGATACGGGAACACTCTGTATGAGTTTAAGTACATCCCTATCTTGGAAAGTCTTAAACAGTGTCCAATTT	7	30.463	h	b	h	h	h	a	h	b	h	-	a	b	h	b	b	h	h	b	b	b	a	a	b	h	a	h	h	h	h	h	h	b	h	h	b	b	b	h	b	h	h	h	b	b	h	h
82475	AATTCTACCTAATTGCTTGAGTGATACTGACAACAATGTAAAATAACAAATTATGATTCTATTGAATGGGTGACATACAAAGCATTCAAGCAAGAT	7	32.177	h	b	h	h	h	a	h	b	h	a	a	b	h	b	b	h	h	b	b	b	a	a	b	h	a	h	h	h	h	h	h	b	h	h	b	b	b	h	b	h	h	h	b	b	h	h
22697	CGGGTCATCGCACGGACAGGACTTTGAGTTGTGTAATTGTAATGGATTTGCTGGCGATAAGTGCTATTGCTGCCGTGTAAATACTAACTCAATAA	7	32.177	h	b	h	h	h	a	h	b	h	a	a	b	h	b	b	h	h	b	b	b	a	a	b	h	a	h	h	h	h	h	h	b	h	h	b	b	b	h	b	h	h	h	b	b	h	h
118600	AATTCATATTGTAACATGTTTCGGGCTAGCCCGTATCCCTTCATCTAGAAACCATTCTTCATTTTTAGGATTTAAAAAGGCTACAATTCTCCTGAT	7	32.742	h	b	h	h	h	a	h	b	h	a	a	b	h	b	b	h	h	b	b	b	a	a	b	h	a	h	h	h	h	h	h	b	h	h	b	b	b	h	b	h	h	h	b	b	h	h
41505	AATTCGAAAATCCAGTGCCACGTTTAGCAGCAGTACCTACATACATTACATACATTACATACAAATGTAATTGCACATTATTTTTGAAAATAAAGT	7	32.742	h	b	h	h	h	a	h	b	h	a	a	b	h	b	b	h	h	b	b	b	a	a	b	h	a	h	h	h	h	h	h	b	h	h	b	b	b	h	b	h	h	h	b	b	h	h
21192	CGGCTTTGCATGCGGTGTAACCGCATTTTGCATATCATTATTTATTGTAAAAGTGTTGCTAAGAAAGAGCAATAGACTCGCAGGCGTTCCAAAGA	7	33.307	h	b	h	h	h	-	h	b	h	a	a	b	h	h	b	h	h	b	b	b	a	a	b	h	a	h	h	h	h	h	h	b	h	h	b	b	b	h	b	h	h	h	b	b	h	h
85420	AATTCGCCATTGTTTCTTTGCATATTTGAAGAACATTCTATTAATTTACATTTCCTCGATAATGTTCTCTCAGATCAAACTTAAAGCTTGTTCAAA	7	34.143	h	b	h	h	h	a	h	h	h	a	a	b	h	-	b	h	h	b	b	b	a	a	b	h	a	h	h	h	h	h	h	b	h	h	b	-	b	h	b	h	h	h	b	b	h	h
55697	AATTCGATAAAATGTGGGTAGTAAAAATAAACCTACTTAACCCGTAAAATTTGACATGAACTTTGTTTACATTTAGTTAATTACCTCAACCGCCAG	7	35.01	h	b	h	h	h	a	h	b	h	a	a	b	h	b	b	h	h	b	b	b	a	a	b	h	a	h	h	h	h	h	h	b	h	h	b	b	b	h	b	h	h	h	b	b	h	h
56129	AATTCTTATTGAACGCGCCTTATTGATTCTTGCCGCGTTTAAAAAAAGTTAATTAGAACGGACCACTGCGCTAGTTGACGATTGGAACGTGTGCGA	7	37.312	h	b	h	h	h	a	h	b	h	h	a	b	h	b	b	h	h	b	b	b	a	a	b	b	a	h	h	h	h	h	h	b	h	h	b	b	-	h	b	h	h	h	b	b	h	h
29950	CGGTACCTTCAGATTTGGTACAGTTATGTTTTACATTACTTGATCAACTAAAGGGGCCATTCAAGTACATTAAACATTTTAATATGTTTTTATGA	7	37.312	h	b	h	h	h	a	h	b	h	h	a	b	h	b	b	h	h	b	b	b	a	a	b	b	a	h	h	h	h	h	h	b	h	h	b	b	b	h	b	h	h	h	b	b	h	h
13657	CGGGAAAGAACAAATTGAGGTACAAAAACACAATAATTTCAAATCTTCATCTCAACATCGGACTCGACGATCTCAGAGTTCACTATAAAACAATG	7	38.463	h	b	h	h	h	a	h	b	h	h	a	b	h	b	b	h	h	b	b	b	a	a	b	b	a	h	h	h	h	h	h	b	h	h	b	-	b	h	b	h	h	h	b	b	h	h
51696	AATTCATATAAAAGCGAGACATTATTATTTTTCTTTTAGCTAAGCAAGAAAAGCAGAGTCAAAATTTTGCATTAAAAGGTACAACTGTTTCTTTGG	7	47.607	h	b	b	h	h	a	h	b	h	-	a	b	h	b	b	h	h	b	b	b	a	a	b	h	a	h	b	h	b	h	h	b	h	b	b	b	b	h	b	b	h	b	b	b	b	h
56186	AATTCCATAAGAAATTTTAATGTAAAACCTGGAAATTTACAGTTACGTAAAAAGTTCTTGTCATTACCGATGTGTTCATGTTTCATTTTTCATAGA	8	0	b	b	h	a	h	a	b	-	a	a	h	h	b	a	a	a	b	h	h	h	b	h	b	b	b	h	h	a	b	b	b	h	h	a	b	h	h	h	h	h	a	h	b	b	b	b
74321	CGGTAAACGCGTACCACTTTGCGGCAGCCCAGGCGTGACGCGTAATTACGCGTAGGAACCAAAATAACGCGACCTAGATGGGCGCGGTGAGAGGG	8	3.595	b	h	h	a	h	a	b	h	a	a	h	h	b	a	a	a	b	h	h	h	b	h	b	b	b	h	h	a	b	b	b	h	h	a	b	h	h	h	h	h	a	h	b	b	b	b
109860	AATTCGTATTTCTTATTCGGGCATCCAAATGCAAGGAATCACTAGAAAATATTTTAACTGACGCACACGTTCACTATTTTACCGAACGGAACAAAC	8	6.071	b	h	h	a	h	a	b	h	a	a	b	h	b	a	a	h	b	h	h	h	b	h	b	b	b	h	h	a	b	b	b	h	h	a	b	h	h	h	h	h	a	h	h	b	b	b
5273	CGGTAACAATGTGTCTTGTTCTTACATACTTATAAAGAAGCATCTAAGATGCCCACATCCACAGTTCTTTCCATATATTGCTGAAAACGTTACGA	8	14.237	b	a	h	a	h	a	b	h	a	a	b	h	b	-	a	h	b	h	h	h	b	h	h	b	b	h	h	a	b	b	b	h	h	a	h	h	h	h	h	h	a	h	h	b	b	b
37547	AATTCCAAGTCTGTCCGTGTTTTTCATACTCCAAAGCTCTTTGAAGCCATCATGAATGTTCAAGCCAGCTGTGATACCATTTTGAAAATGGGCCCC	8	18.217	b	a	h	a	h	a	b	h	a	a	b	h	b	h	a	h	b	h	h	h	b	h	h	b	b	h	h	a	b	b	h	h	h	a	h	h	h	h	h	h	h	h	h	b	b	b
121109	CGGCTATCGCGCGTTGGAAGACGAAAGCGAAAAAAGCATATCGAGCGTGCTCGCTAGAGGGCAGTGGGGGTTACCGTGGACGTTCTAATGTCTTA	8	18.217	b	a	h	a	h	a	b	h	a	a	b	h	b	h	a	h	b	h	h	h	b	h	h	b	b	h	h	a	b	b	h	h	h	a	h	h	h	h	h	h	h	h	h	b	b	b
60651	CGGAGTGGATTTATTACGAGTGCATGCGAAGTTTTTTTTTAAACTCAGCAAGTCGATTGAAATTAAGTTGGTGTTAGCGACTATAAATGCATTTT	8	18.782	b	a	h	a	h	a	b	h	a	a	b	h	b	h	a	h	b	h	a	h	b	h	h	b	b	h	h	a	b	b	h	h	h	a	h	h	h	h	h	h	h	h	h	b	b	b
127594	CGGCGCACGCGTCAGGTGCTACGTGACACTGTTAAGGTGCTGCACTGTCTCGGGGCGCCGATACATTGTGTGCACAACAAAGAATAGGAGGAAGC	8	18.782	b	a	h	a	h	a	b	h	a	a	b	h	b	h	a	h	b	h	a	h	b	h	h	b	b	h	h	a	b	b	h	h	h	a	h	h	h	h	h	h	h	h	h	b	b	b
95779	AATTCCTTATGCAACTTCAGCACTAGACATCGATTGAAAAATCCTTTTATCTCAGATCGTATATTTTTCATAATCAGCGTGAGAACTCAGAGCGAT	8	18.782	b	a	h	a	h	a	b	h	a	a	b	h	b	h	a	h	b	h	a	h	b	h	h	b	b	h	h	a	b	b	h	h	h	a	h	h	h	h	h	h	h	h	h	b	b	b
23628	CGGATTAATCTGAAAGAAATCTGTGACATCTGTTTCTTAAGCTATAGAGAAACAAATGGCACGTGATTATCTACCTCTATAAGTTCCATTGCACT	8	19.347	b	a	h	a	h	a	b	b	a	a	b	h	b	h	a	h	b	h	a	h	b	h	h	b	b	h	h	a	b	b	h	h	h	a	h	h	h	h	h	h	h	h	h	b	b	b
95572	CGGACAGGACGATTAACAATGGGTAAACAGATTTACTTGCACACAGATTCGCGTAACGCTCTAATTAACTTTGGCTCCCTGAATTTGGTATCATA	8	20.08	b	a	h	a	h	a	-	-	a	a	b	h	b	h	a	h	b	-	a	h	b	h	h	b	b	h	h	a	b	b	h	h	h	a	h	-	h	h	h	h	h	h	h	b	b	b
83316	CGGAGATTAGCTCCCGATGTGGATGGAGCCGTACACTGCGCACAATCGCAGTCTCAGGTGTTACTTGGAAACCGAACTCGTTTACTCACTTTGAC	8	20.537	b	a	h	a	h	a	b	-	a	a	b	h	b	h	a	h	b	h	a	h	b	h	h	b	b	h	h	a	b	b	h	h	h	a	h	h	h	h	h	h	h	h	h	b	b	b
97441	CGGATTGCCTTTGCCACCCTAATAGGACTCTTAAAAATAAAATCCCCAACGAACCGCAATCATTAATTCCTTCATCTTAATATCTCCGACGGCCT	8	20.827	b	a	h	a	h	a	b	-	a	a	b	h	b	h	a	h	b	h	a	h	b	h	h	b	b	h	h	a	b	b	h	h	h	a	h	h	h	h	h	h	h	h	-	b	b	-
22393	CGGCATCCTCTTGGCAGCCTGCCTGCGATGGACCAGCATTGATTGCTGTTGCCTTGTTACCTTTTCCGCCAGAATTAAAAGTTAATTACTCGATA	8	21.609	b	a	h	a	h	a	b	h	a	a	b	h	b	h	a	h	b	h	a	h	b	h	h	b	b	h	h	a	b	b	h	h	h	a	h	h	h	h	h	h	h	h	h	b	b	b
38508	AATTCTAATCTAGGGGCAGTTGTTTGTATGATTTCTAACGTTGCCTAGTTTGGTTAAGGTCAATTTGATGTGAAGTGGCTACGTTTTTACTTTGTA	8	22.745	b	a	h	a	h	a	b	h	a	a	b	h	b	h	a	h	b	h	a	h	b	h	h	b	b	h	h	a	b	b	h	h	h	a	h	h	h	h	h	h	h	h	h	b	b	b
22365	CGGATAACGAGCTCATTTCAACCCGTGGGTGTCATGTCCCATGCTAACAAGATTTACACAAACAAGTCTCAAATCAGCGTGACGAAATTATTTCT	8	22.745	b	a	h	-	h	a	b	h	a	a	b	h	b	h	a	h	b	h	a	h	b	h	h	b	b	h	h	a	b	b	h	h	h	-	h	h	h	h	h	h	h	h	h	b	b	b
96796	CGGGACAGCTATTTATATTCTGCCTTAGAAAATCTTTAACTCGATTTTTACAAGCTTTTGTTTAGTTTCACTTGTTTCGATCTCTTCTCTGATCT	8	23.31	b	a	h	a	h	a	b	h	a	a	-	h	b	h	a	h	b	h	a	h	b	h	h	b	b	h	h	a	b	b	h	h	h	a	h	h	h	h	h	h	h	h	h	b	b	b
87104	AATTCAGACTGATTTAAATAACGTAAAGCTTGCTATAAGGTGATCCACATAGAACGCACATCGCCTCAAATTAACGATCCGATAGATTTACGCGTT	8	25.22	b	a	h	a	h	a	b	h	a	a	b	h	b	h	a	h	b	h	a	h	b	h	h	b	b	h	a	a	b	b	h	h	h	a	h	h	-	h	h	h	h	h	h	b	b	b
53915	AATTCCATTTAAGCGCCAATAAGTCGAGCGGAGCGTTTGCCTATATTCTCACAAATTGCTCTTGTTCAACATTGAAGAGGGTCTGTGATAAATCAA	8	29.118	b	a	h	a	a	a	b	h	a	a	b	h	b	h	a	b	b	b	a	h	b	h	h	b	h	h	a	a	b	b	h	h	h	a	h	h	a	h	h	h	h	a	h	b	b	b
72272	CGGACTCCACGATTTAATAGACTGGTTTGCGGCCACGGATTAGTTAATGCAATGAGTTGCATTGCAATAAAGCGTGTTGCGGGGTCCATAAAATC	8	30.254	b	a	h	a	a	a	b	b	a	a	b	h	b	h	a	b	b	h	a	h	b	h	h	b	h	h	a	a	b	b	h	h	h	a	h	h	a	h	h	h	h	a	h	b	b	b
43628	AATTCGATATTTACCACGAATTATCAGGTGAAGTTAAAAATCGACAGGAAACTTGCACACAGCAAAAAAGTCATTAAATGTTGTGTGAAGCATAAC	8	30.254	b	a	h	a	a	a	b	b	a	a	b	h	b	h	a	b	b	h	a	h	b	h	h	b	h	h	a	a	b	b	h	h	h	a	h	h	a	h	h	h	h	a	h	b	b	b
113277	CGGAAAAACAGCAGTTTACAAACACAAATTGGGAAAACTCGTACCTAATGCAGTAATGACAAGTACCACGACATATTCATATCGGTGAAACTGTC	8	30.254	b	a	h	a	a	a	b	b	a	a	b	h	b	h	a	b	b	h	a	h	b	h	h	b	h	h	a	a	b	b	h	h	h	a	h	h	a	h	h	h	h	a	h	b	b	b
104551	CGGGAATATCTTTGGTATAAAGGGATAAACATCGGGATATTGAGGATTCAGTTCCGTTCTAGAATCAACTTACGAGTCTTCCTACCTGTGAGTCA	8	30.254	b	a	h	a	a	a	b	b	a	a	b	h	b	h	a	b	b	h	a	h	b	h	h	b	h	h	a	a	b	b	h	h	h	a	h	h	a	h	h	h	h	a	h	b	b	b
76368	CGGGTGTTGGGTTTTTGGTACTTGTTTCGGGTCAATTTGTGGACCCCTGCACTGCAGTGGACACTCTAACCTCCTTGCAGGGTTTGTTCTTGTTC	8	30.254	b	a	h	a	a	a	b	b	a	a	b	h	b	h	a	b	b	h	a	h	b	h	h	b	h	h	a	a	b	b	h	h	h	a	h	h	a	h	h	h	h	a	h	b	b	b
54381	AATTCTAAGCAGAAGCTGAAAGCAACAGCCAGAAAATTTTCTCGATCAAGTGGGACAATATTACAAAATCGTTAAAATTAGGATGATTCACCTATG	8	30.254	b	a	h	a	a	a	b	b	a	a	b	h	b	h	a	b	b	h	a	h	-	h	h	b	h	h	a	a	b	b	h	h	h	a	h	h	a	h	h	h	h	a	h	b	b	b
77464	CGGAATAACTTGATAAGTCAAACCCATGCCACCGACTTGGCCCTGCCAATTTTCAGCTTCAAACATAGTATCAGTGTTAAGCTATCGTCGCGTAA	8	30.254	b	a	h	a	a	a	b	b	a	a	b	h	-	h	a	b	b	h	a	h	b	h	h	b	h	h	a	a	b	b	h	h	h	a	h	h	a	h	h	h	h	a	h	b	b	b
37668	AATTCCCATCTTAATATCTTCGTGAACTTCAAAGCATGTTTAAATTTATGTGAATTTCTGGTTCTATTTGATGTTCTTGGGATAATGATTGACAAA	8	30.254	b	a	h	a	a	a	b	b	a	a	b	h	b	h	a	b	b	h	a	h	b	h	h	b	h	h	a	a	b	b	h	h	h	a	h	h	a	h	h	h	h	a	h	b	b	b
34881	AATTCTGCAAACTCAATCTTTAATGTTTTCTTTCCTGATGCTTACGGTTTCGAACCTTAGCAGTAAGTCCGAAAGAAACTAGTGATTGGACACGTC	8	30.254	b	a	h	a	a	a	b	b	a	a	b	h	-	h	a	b	b	h	a	h	b	h	h	b	h	h	a	a	b	b	h	h	h	-	h	h	a	h	h	h	h	a	h	b	b	b
60907	CGGCCAATGAAAGGGCTGAGTTTTACTGAATGATTTCAGCAGGTTTTTTACTTGTAAAGTTCTAAGTAGGTACTAAATTGATAAGGTTTCATTAT	8	30.819	b	a	h	a	a	a	b	b	a	a	b	h	b	h	a	b	b	h	a	h	b	h	h	b	h	h	a	a	b	b	h	h	h	a	h	h	a	h	h	h	h	a	h	b	b	b
28920	CGGCAGCTTCCTCCCGCTAGCTTGTTCATTCCAACTGGTGGGGAAAAAACAATTCATTACTTTATTGTTGTTACTGTAAGGAACTCGTCGGCATT	8	31.384	b	a	h	a	a	a	b	b	a	a	b	h	b	h	a	b	b	h	a	h	b	h	h	b	h	h	a	a	b	b	h	h	h	a	h	h	a	h	h	h	h	a	h	b	b	b
33032	AATTCAACAAGCAATTACTTAAATTATTTAATTATTAAAATTTACGAAACAAAATAGCCACTACACAACTTTAACATTCGGACATCATCACACTTT	8	31.384	b	a	h	a	a	a	b	b	a	a	b	h	b	h	a	b	b	h	a	h	b	h	h	b	h	h	a	a	b	b	h	h	h	a	h	h	a	h	h	h	h	a	h	b	b	b
84076	AATTCAATATTATAGCTTTTCTGATCTTGACTGGCATTTCGAAATGACTTTACGAGCATTACTCATTTTATTAATCAAGAATAACTATTCTGTCGT	8	31.384	b	a	h	a	a	a	b	b	a	a	b	h	b	h	a	b	b	h	a	h	b	h	h	b	h	h	a	a	b	b	h	h	h	a	h	h	a	h	h	h	h	a	h	b	b	b
110301	AATTCTTGGTTAGGTCCGCATTTCAGAACACTTGGGCCATTCAACTTGTAGCCTAAAAAATGTGTTAAGTACATTAAATACTGTCATTTTAAAATA	8	43.663	-	a	h	a	a	a	b	b	a	a	b	h	b	a	a	a	b	h	a	h	-	h	a	b	h	h	a	a	b	b	h	a	a	a	h	h	a	h	a	h	a	a	a	b	b	b
45576	AATTCTCTAGCAAGATTGAGCGGCTACTCACTGAATGTTGCGACGGACATCGACTTTTGTGACCCGCATCGCCGTAAGGAGCGATCAAGGCAATGG	8	50.756	-	a	h	a	a	a	b	h	a	a	b	h	b	a	a	a	b	h	a	h	b	h	a	b	b	h	h	a	b	b	b	a	h	a	h	h	h	h	a	h	a	a	-	b	b	b
94206	CGGCGACGCGTCAGAACCTACGTTTTTCATAATATTATACATTATAGGCACCAACAATATGTCCACAACTAGTAGCGCCAGCAAGTAGGTATATG	9	0	a	a	h	-	a	a	a	a	b	a	b	h	h	a	h	-	b	a	b	h	a	h	h	b	a	h	h	a	a	a	a	h	h	h	b	h	a	b	a	a	a	a	a	h	h	a
109607	CGGCCTGAATATTAATAAGAATTACGTTCCGCTAATCAAATAACAAACCAATTTGCATTGTTCAGTGTTGGAGGTGCTCCTGCTGATCACGAGTG	9	7.502	a	a	h	-	a	a	a	a	b	a	b	h	h	a	h	-	b	a	b	h	a	a	h	b	h	h	h	a	h	a	a	h	h	b	b	h	a	b	a	a	a	a	a	b	h	a
46107	AATTCATGTGCTCTGCCTATCCCTCTTGGGAATACAGGCGTGAGAATATGTATGTATGTATGTATTTATTTAGGTACTCCAGAACATTCTCCATAA	9	31.531	a	h	h	b	h	h	a	a	b	h	b	h	h	h	h	b	b	h	b	h	a	a	a	b	h	h	h	a	a	h	h	h	h	b	b	h	h	b	h	a	h	h	h	b	h	h
52085	AATTCATTCCAAGCGCCCAATGTACGAGTTTGTGTACGTTCTGATTTTAATGGGGTCAGCCCAATCATGCTAATGAAAACAAGCCATGCGAACCCG	9	34.341	a	h	h	b	h	h	a	-	b	h	b	h	h	h	h	b	b	-	b	h	a	a	h	b	h	h	h	a	a	h	h	h	h	b	b	h	h	b	h	a	h	h	h	b	h	h
83781	CGGTTTTGTTGGGGTTGATCATTGTGTCGCTGATTTAACCCTTTACTTACGGGGATTTTTTGGCCAAAGTCACTGCCCAATACGGGCATGTTTTG	9	35.677	a	h	h	b	h	h	a	a	b	h	b	h	h	h	h	b	b	h	b	h	a	a	h	b	h	h	h	-	a	h	h	h	h	b	b	h	h	b	h	a	h	h	h	b	h	h
23269	CGGCCTCCACACAGAAATGCCCTATTATTTCTCGACATTAATTTGATAAGAAAAATTTGAGCATACTGTCCGTATTTTCGACTTTATGGTGTCTT	9	35.677	a	h	h	b	h	h	a	a	b	h	b	h	h	h	h	b	b	h	b	h	a	a	h	b	h	h	h	a	a	h	-	h	h	b	b	h	h	b	h	a	h	h	h	b	h	h
59536	CGGCAAAAGTAATTAAGTTTCAAACGTAACTCAAATAAATTCCAGTCTATCTTTGCTGGACTGCACTAATTGTGCACACAGCTGCATTTGCAGGA	9	35.677	a	h	h	b	h	h	a	-	b	h	b	h	h	h	h	b	b	h	b	h	a	a	h	b	h	h	h	a	a	h	h	h	h	b	b	h	h	b	h	a	h	h	h	b	h	h
38951	AATTCATGTTCTAAAAGATGTACCTTGAAAATCAACGACTAGCTAACTCCTGTCACAATCATACATACAATACATGAACCCTGTATTCCCAAATGG	9	36.242	a	h	h	b	h	h	a	a	b	h	b	h	h	h	h	b	b	h	b	h	a	a	h	b	h	h	h	a	a	h	h	h	h	b	b	h	h	b	h	a	h	h	h	b	h	h
92193	AATTCCAAACAAGCAACAAAGTTCCAGAGTGGTTCCCGATGAAAACGCGGTCGGTTACCTCTGTCAAAAGTTCCATCGTCCCGTTCCCTAAAACCT	9	36.242	a	h	h	b	h	h	a	a	b	h	b	h	h	h	h	b	b	h	b	h	a	a	h	b	h	h	h	a	a	h	h	h	h	b	b	h	h	b	h	a	h	h	h	b	h	h
20617	CGGTACGAGAAATTAATATTTAAAAATTCCAAAACAACGTAAATCTCAACAATGTATGGGCAAAGTTAATATTGGTACGCTGTCACCTCAGAATG	9	36.242	a	h	h	b	h	h	a	a	b	h	b	h	h	h	h	b	b	h	b	h	a	a	h	b	h	h	h	a	a	h	h	h	h	b	b	h	h	b	h	a	h	h	h	b	h	h
23805	CGGGGATCAGCATGGTGTGCGAGAAGGACGGCACCAACTGCCACATGAGCAACATCCACTGCTACAACAGCCGCGAGCGAGGTTAACGACCCAAT	9	36.242	a	h	h	b	h	h	a	a	b	h	b	h	h	h	h	b	b	h	b	h	a	a	h	b	h	h	h	a	a	h	h	h	h	b	b	h	h	b	h	a	h	h	h	b	h	h
42887	AATTCTACAGAAAGAAATAAGATTCCACAATATTTTTATCGCCGCAGTTAATATAACTTTTGCCTCGCAATAGTCTGTAGGCGTAAAATATATTTA	9	36.242	a	h	h	b	h	h	-	a	b	h	b	h	h	h	h	b	b	h	b	h	a	a	h	b	h	h	h	a	a	h	h	h	h	b	b	h	h	b	h	a	h	h	h	b	h	h
112689	AATTCCATCATCATCGTAGTCATCCCACAAAATTACTTTAATTGATTAATACTCTCTGCATTCAGCAATGTAAATAATGTATGAGAGTGGATAGGG	9	36.242	a	h	h	b	h	h	a	a	b	h	b	h	h	h	h	b	b	h	b	h	a	a	h	b	h	h	h	a	a	h	h	h	h	b	b	h	h	b	h	a	h	h	h	b	h	h
40331	AATTCCGAATTAAGGTGGAGGGAACAAATTTATACGCCTTTAAAATAAACGTTAAGCGGAGTATACTCGGAAATTAATTTTATGAACCGTACGACG	9	36.806	a	h	h	b	h	h	a	a	b	h	b	h	h	h	h	b	b	h	b	h	a	a	h	b	h	h	h	a	a	h	h	h	h	b	b	h	h	b	h	a	h	h	h	b	h	h
36488	CGGTGTAGCACATTCAATCCAATCACGGGAGACCCACAAACTCCTGGATATACATCATCAGGAGCCAGAATCAGCAATGCTTTACAGTTTTCTGC	9	39.697	a	h	h	b	h	h	a	a	b	h	b	h	h	h	h	b	b	h	b	h	a	h	h	b	h	h	h	a	h	h	h	h	h	-	b	h	-	b	h	a	h	h	h	h	h	h
99485	AATTCGTCTTGTCTCTCGACTACTGCTGTAAAGATAATGTTTACTTGTATTTCCTTCTGCCCTTTGAAACTGGAGGTGAACTGTACACTTTGATCA	9	39.697	a	h	h	b	h	h	a	a	b	h	b	h	h	h	h	b	b	h	b	h	a	h	h	b	h	h	h	a	h	h	h	h	h	h	b	h	h	b	h	a	h	h	h	h	h	h
27332	CGGAAAACGATTTGGTACATTAAAATTGCAAGTGTCCGCGCCTCGTTCTGATTCAGGGAGACTGTAAGTGGCTCTCGGAAAAGTCGAATAACAAA	9	40.262	a	h	h	b	h	h	a	a	b	h	b	h	h	h	h	b	b	h	b	h	a	h	h	b	h	h	h	a	h	h	h	h	h	h	b	h	h	b	h	a	h	h	h	h	h	a
59084	CGGAGAAATTATAATTTTGCCAATTTCGCTGCCTGAAGGGGGTGACGAGGTCTGGTAGGCGGCGTTATGGTTTTGTTTTACTTTTGTCTCTCACA	9	40.262	a	h	h	b	h	h	a	a	b	h	b	h	h	h	h	-	b	h	b	h	a	h	h	b	h	h	h	a	h	h	h	h	h	h	b	h	h	b	h	a	h	h	h	h	h	a
58525	AATTCATGTGCTCTGCCTACCCCTCTTGGGAATATGAATGTATGTGTGTTACTTTTCGAATCGTAGCCTCCAGGACTCTGTCACACTGAAGGTAAA	9	40.262	a	h	h	b	h	h	a	a	b	h	b	h	h	h	h	b	b	h	b	h	a	h	h	b	-	h	h	a	h	h	h	h	h	h	b	h	h	b	h	a	h	h	h	h	h	a
109238	AATTCATAAAAAGAAATCAAACAGCTTGAGCATTTATTAATAAATCTAAGTTAGCATAACATTTCAAAATAAAAGGATATTTTTGTCTCTACTCAT	9	40.262	a	h	h	b	h	h	a	a	b	h	b	h	h	h	h	b	b	h	b	h	a	h	h	b	h	h	h	a	h	h	h	h	h	h	-	h	h	b	h	a	h	h	h	h	h	a
112145	AATTCGACGTAAACTATTCCCTCGAATTTGTTTCTAAGATCGACAAATTCGATTCGGTTACTGAGGATACGTTTGGGATCTTTCGTACAGAAACTA	9	40.827	a	h	h	b	h	h	a	-	h	h	b	h	h	h	h	b	b	-	b	h	a	h	h	b	h	h	h	a	h	h	h	h	h	h	b	h	h	b	h	a	h	h	h	h	h	a
49984	AATTCCTGAAAATTTGATTGTCGAATTTCACTTCTCAACCAACGTTTGGCAGAATTTCATTTATACATTTCGCGAATAATTAAGTAGATAAGGATA	9	41.392	a	h	h	b	h	h	-	a	b	h	b	h	h	h	h	b	b	h	b	h	a	h	h	b	h	h	h	a	h	h	h	h	h	h	b	h	h	b	h	a	h	h	h	h	h	a
62259	CGGCAGATGATATAACGCTAGCAATAATACTGTACAGTGTCCACCGTCACGCGTCCGTACTCTTTCCTTTTACACCTGTCTATACGTACCGACCG	9	41.392	a	h	h	b	h	h	a	a	b	h	b	h	h	h	h	b	b	h	b	h	a	h	h	b	h	h	h	a	h	h	h	h	h	h	b	h	h	b	h	a	h	h	h	h	h	a
79046	CGGCTATAAAAGGCCTAAATATACTCAAGGTTAACTTACAAAATCTATTTTTACCGCCAACTACCCTAATCAACCCTTTCCCTCTATCATTGTAA	9	41.392	-	h	h	b	h	h	a	a	b	h	b	h	h	h	h	b	b	h	b	h	a	h	h	b	h	h	h	a	h	h	h	h	h	h	b	h	h	b	h	a	h	h	h	h	h	a
38411	AATTCGCTACTCTTAATCTATTCCACATTTCCACATCTACAGCTATACTTAATTATGAACATGCACTGCTATGGATGAAAAACTAAAGAAAACGAC	9	44.093	a	h	h	b	h	h	h	-	b	h	b	h	h	h	h	b	b	h	b	h	a	h	h	h	h	h	h	a	h	h	h	h	h	h	b	h	h	b	h	a	h	h	h	h	h	a
73753	CGGTCGTAATCCACAAGTCCCCAATTATTTCTGTCGCAGCAGTAATTAAACAGTATAAAGTGCTTCGCGTCCGTAATCCGACCACTTTTGTGATA	9	45.42	a	h	h	b	h	h	h	a	b	h	b	h	h	h	h	b	b	h	b	h	a	h	h	b	h	h	h	a	h	h	h	h	h	h	b	h	h	b	h	a	h	h	h	h	h	a
20968	CGGTTCTTCAGGTTGCAGGGAGCGGATGGCTCGATGACCTTTTAGAGCCTGCGCCAGGTATTACGGAATATTTACTAAGATAATGTCGTAATATC	9	45.42	a	h	h	b	h	h	h	a	b	h	b	h	h	h	h	b	b	h	b	h	a	h	h	b	h	h	h	a	h	h	h	h	h	h	b	h	h	b	h	a	h	h	h	h	h	a
93625	CGGGAAAAAAGCGGTTCGTTCATTATCATACCATCACAGTCATTACCGCGCCTCGCTTCCGCTGTCAGAGCGTTTGAACTGTAGGCTTTAAGTTT	9	45.42	a	h	h	b	h	h	h	a	b	h	b	h	h	h	h	b	b	h	b	h	a	h	h	b	h	h	h	a	h	h	h	h	h	h	b	h	h	b	h	a	h	h	h	h	h	a
24937	CGGTAATATACACAAGCGCACAATACATGCGCTGAAGTAGGAAAATATCGTGAAAAATCTGGGTGTAATTACACTAAAAGGCTAAATTAGGTAAA	9	51.379	a	h	h	b	h	h	h	a	b	h	b	h	b	h	h	b	b	h	b	h	a	h	h	b	h	h	h	a	h	b	h	h	b	h	b	h	h	b	h	a	h	h	h	h	h	a
73081	AATTCACGAAAAATTTGTAGAGGTGTTTCTAACCCCGACAATATACGGTTTTTTTTAATTTTACATGTAAAAAAGCTGAATGACGACTAAAACAAA	9	52.516	a	h	h	b	h	h	h	a	b	h	b	h	b	h	h	b	b	h	b	h	a	h	h	b	h	h	h	-	h	b	h	h	b	h	b	h	h	b	h	a	h	h	h	h	h	a
13012	CGGTAAGGCGACGCGGATGATAGGGTCTCGCGATACACCCGCCGAATACCTAACTAAACAAATACAAATAAGGTACTCGGAATCGATGACTCGCG	9	53.081	a	h	h	b	h	h	h	a	b	h	b	h	b	h	h	b	b	h	b	h	a	h	h	b	h	h	h	a	h	b	h	h	b	h	b	h	h	b	h	a	h	h	h	h	h	a
105435	CGGCTTTGCAGAATTGAGCTCTATGTGTTAGTGCTGAAGATTGGCTAATTACGGCGTATTTGAGATATCAGGGCAGTCGCATACCGAGTGACGTT	9	53.081	a	h	h	b	h	h	h	-	b	h	b	h	b	h	h	b	b	h	b	h	a	h	h	b	h	h	h	a	h	b	h	h	b	h	b	h	h	b	h	a	h	h	h	h	h	a
24779	AATTCACAGAACACAACACAGAATCTTAGGGTTTATTTAAAACACTATCGACCGATACTGTATTTACGCGGGATATTTTGGAACGGAGCGACCTGA	9	53.081	a	h	h	b	h	-	h	a	b	h	b	h	b	h	h	b	b	h	b	h	a	h	h	b	h	h	h	a	h	b	h	h	b	h	b	h	h	b	h	a	h	h	h	h	h	a
74004	AATTCTGTAACATCGTGTGAACTGCAATTTCTTTGTCTCTTCAACATTACGGCATCATTCTGTACCTGCCTTAAAACAGCTATATCAAAATTGCTT	9	64.597	h	h	b	b	h	h	h	-	b	h	b	h	h	h	h	h	b	-	b	a	a	h	h	b	h	h	h	a	h	b	h	h	h	h	b	h	h	h	h	a	h	h	h	h	h	a
42437	AATTCATGAAAGGCAGAAACATTTTTAGCTTCAGAGATATTGTACGAGTTACAGTAACGTGAGCCTTGCAATAATACAGAGGTTGTTGGGGAAATA	9	68.672	h	h	b	b	h	h	h	h	b	h	b	h	b	h	h	b	b	a	b	a	a	h	h	b	h	h	h	a	h	b	h	h	b	h	b	h	h	b	h	a	h	h	h	h	h	a
54543	AATTCGTTTCCAATAACAATACTACAAATATTTGGCGCGAGATGCTGGGGGGTGAATATTCGGGCGCTTGAACCGCTGTCATTATTCTCAACACTT	9	88.771	a	b	b	b	h	b	b	a	b	h	b	h	b	h	h	b	b	h	b	h	a	h	b	b	b	h	b	a	b	b	h	h	b	b	b	h	b	b	h	-	h	b	h	h	h	a
19853	CGGTGAACTTTTCATGTTTAATATTTGTTTAATGTTGCCATAATATAATTTACGTCTTTATTATACGGCTAGTTCATTTTGCAATATGGATTATA	10	0	b	a	h	h	b	a	b	h	b	h	h	b	h	h	h	h	h	a	h	b	h	a	h	h	a	h	h	h	b	a	a	b	h	h	b	h	h	h	a	a	a	a	a	h	b	h
72516	CGGCCATCGCCACGTAAACAGATCACACTCAGATGCCGATGCCAGCAGCGCGTTCAGCAGCTGTTAGTCGCAGAATTTAAATACCCTGTACTAGG	10	0.574	b	a	h	h	b	a	b	h	b	h	h	b	h	h	h	h	h	a	h	b	h	a	h	h	a	h	h	h	b	a	a	b	h	h	b	h	h	h	a	a	a	a	a	h	b	h
95384	CGGACGGACGGACGGACATGACGAAACTATAAGTGTTCCTAGTGGTCCACGGAACTCTAAAAAGCACAAAGTATACAAGTTAAGGGACCTAGACG	10	0.574	b	a	h	h	b	a	-	h	b	h	h	b	h	h	h	h	h	a	h	b	h	a	h	h	a	h	h	h	b	a	a	b	h	h	b	h	h	h	-	a	a	a	a	h	b	h
128143	AATTCGGAAAACGTGCGTATGCGGCCAGCCTCAAACCTTGCCAAGTTAGATTTCGGGGACTGAAGTCAGATGCAGTCCGCTTGAAGCTGAAAGTAT	10	11.885	b	a	h	a	b	a	h	-	b	h	h	b	h	b	h	h	b	a	h	b	h	a	a	b	a	h	h	a	h	a	h	b	h	h	b	h	h	h	h	a	h	a	a	h	b	h
52552	AATTCAACGCGAGCGAAGCCGCGGGCAAAAGCTAGTTATTTATACATAAAGACTAAATACGTACACACCTAATGTTGCTATCTGGATAATTATGCG	10	14.196	b	h	h	a	b	a	h	h	b	h	h	b	h	h	h	h	b	a	h	b	h	a	a	b	a	h	h	a	h	a	h	b	h	a	b	h	h	h	h	a	h	a	a	h	b	h
42068	AATTCAATTTAAGATTATCATGTAGTTGTTGCGAAAAATTATCGATTACTAATGAATTAAAATAAACCTTGATAAGACATAACCTATTTTGAAATG	10	15.757	b	h	h	a	b	a	h	-	b	h	h	b	h	h	h	h	b	a	h	b	h	a	a	b	a	h	h	a	h	a	h	b	h	a	b	-	h	h	h	a	h	a	a	h	b	h
127455	CGGTTCCGCTTGTACGCTTTGACACTGTGGTCATGACTTATCATTGTTACCCTTTTTATATTTTCTGTTTTGTGGTCAGATGATTATTCCTGGCC	10	15.895	b	h	h	a	b	a	h	h	b	h	h	b	h	h	h	h	b	a	h	b	h	a	a	b	a	h	h	a	h	a	h	b	h	a	b	b	h	h	h	a	h	a	a	h	b	h
128133	AATTCGGTATATAATCATTCCTACATCCGTATCCAATCCTTATATGAAATTTCATATTCTTAACATCTCTGGTACAGAGTCCCATTCCCCCATTTA	10	15.906	b	h	h	a	b	a	h	-	b	h	h	b	h	h	h	h	b	a	h	b	h	a	a	b	a	h	h	a	h	a	h	b	h	a	b	b	h	h	h	a	h	a	a	h	b	h
27778	CGGTGTCATACGGAACTTTGTCTATACTTTCCTTGTCTTTCTTACAATAAGGCTCAATTCACACCAGAAGAGCGCCGAAGCGCGGCGTAGCGGAG	10	18.4	b	h	h	a	b	a	h	h	b	h	h	b	h	h	h	h	h	a	h	b	h	a	a	b	a	h	h	-	h	a	h	b	h	a	b	b	h	h	h	a	h	a	a	h	h	h
10188	AATTCATGTGCTCTGCCTACCCCTCTTGGAAATACAGGCTTAAGAATATGTATGCATGTGTATGTAATGGGCCAATTTATAACCTATCACCGAGAA	10	24.798	b	h	h	a	b	h	b	h	b	h	h	b	h	h	h	h	h	a	h	-	h	a	a	b	a	h	h	a	h	a	b	b	h	a	b	b	h	h	b	a	b	a	a	h	h	h
26802	CGGTTTTTGTAACACGTATACTCTAACTAGGCTCTAAAATCATTGGTTTAAATCTTTCGAGTCATTAACGCCCACGATAAGTTAAATTATGATTC	10	24.798	b	h	h	a	b	h	-	h	b	h	h	b	h	h	h	h	h	a	h	b	h	a	a	b	a	h	h	a	h	a	b	b	h	a	b	b	h	h	b	a	b	a	a	h	h	h
84145	AATTCTCAACTGCAGTCAGTTGGACAGCTTACAAAGTGACGGCATAGTGCTGAATTTTATTACATATTTTATGCCCTTTATATCGTTCTAGATAGG	10	24.798	b	h	h	a	b	h	b	h	b	h	h	b	h	h	h	h	h	a	h	b	h	a	a	b	-	h	h	a	h	a	b	b	h	a	b	b	h	h	b	a	b	a	a	h	h	h
83024	AATTCATACGCTACGGCGAAATCAGACACGTTTGTAGTTTCGATCGATAGCGTTATCAGTGTTTATTAGAAAATATAGCGCATGACATCATGACAT	10	24.798	b	h	h	a	b	h	b	h	b	h	h	b	h	h	h	h	h	a	h	b	h	a	a	b	a	h	h	-	h	a	b	b	h	a	b	b	h	h	b	a	b	a	a	h	h	h
47796	AATTCATGTGCCCTGCCTACCCCTCTTGGGAATACAGGCGTGAGAATATGTATGTATGTATGTATGTCATATAGACAATCCACATGTTTTGGCAGG	10	25.363	b	h	h	a	b	h	b	-	b	h	h	b	h	h	h	h	h	a	h	b	h	a	a	b	a	h	h	a	h	a	b	b	h	a	b	h	h	h	b	a	b	a	a	h	h	h
123012	CGGTTTATTCGCGTATGCGTGTGAATAGCGCCGCGATATGTATTACATGATAGCGTCAGGGAATCTTTTCATGCCTAGGAACTGTTGATTCACAT	10	25.928	b	h	h	a	b	h	b	h	b	h	h	b	h	h	h	h	h	a	h	b	h	a	a	b	a	h	h	-	h	a	b	b	h	a	b	b	h	h	b	a	b	a	a	h	h	h
41891	AATTCCATAAACGAAGCCGTGCGACTGCGCGAGACGTCGCGGAAATGCCCGAGGATGCTCGAGCAGTCGCGAGCGGCAATATCCCGCCCAGAGATC	10	31.265	b	h	b	h	b	h	b	h	b	h	h	b	h	h	b	a	h	a	h	b	h	a	a	b	a	h	b	-	h	a	b	b	h	a	b	b	h	h	b	a	b	a	a	h	h	h
30894	AATTCATGTGCTCTGCCTACCCCTCTTGGGAATACAGGCGTGAGAATATGTATGTATGTATGTCTTAAAAACCTAAAAATATGCTAGAAGTGGGTG	10	31.995	b	h	b	h	b	h	b	h	b	h	h	b	h	h	b	a	-	a	h	b	h	a	a	b	a	-	b	a	h	a	b	b	h	a	b	b	h	h	b	a	b	a	a	h	a	h
71114	CGGTTATCGTGCGTTTTGATTGATTTATATTTAGATTATTTTATATCTATTGCGCAACAGTATTTACGCAAACGCATTGATAAAAGTACGCATAA	10	33.547	-	h	b	b	b	h	b	h	h	h	h	b	h	h	b	a	h	a	h	b	h	a	a	b	a	h	b	a	h	a	b	b	h	a	b	b	h	h	b	a	b	a	a	h	a	h
16547	CGGCACCACACGGGATTATTATTTTCATGAAGCGTAAAACCTACTTAGCTTAGACCACGCTAAGACCAAGTAAAATCTCACGGGCACTGACAAAC	10	42.137	b	h	b	b	b	h	h	h	h	h	h	b	h	h	b	a	h	a	b	b	h	a	a	b	a	h	b	a	-	a	b	b	h	a	h	h	h	h	b	a	h	a	a	h	a	h
102957	AATTCAAATTATGACGTTAAAAGATACTAAAGTGTAAACATTATATTTGACGCTGATTGTACACGGGATATTAATTTAGGAGTTCGTGAAATAGGG	10	42.137	b	h	b	b	b	h	h	h	h	h	h	b	h	h	b	a	h	a	b	b	h	a	a	b	a	h	b	a	a	a	b	b	h	a	h	h	h	h	-	a	h	a	a	h	a	h
20605	CGGCGCTCCATCACGGCGTCCTGTCTCAACGCTGTCTCTAAAGTAACTTCGGAGGAAGGTTCATTAACGGGTTTTAATTAACTTTGCTAATGATG	10	45.763	b	h	b	b	b	h	h	h	h	h	h	b	h	h	b	a	h	a	b	b	a	a	a	b	a	h	b	a	a	a	b	h	h	a	h	h	h	h	b	a	h	a	a	h	a	a
56731	AATTCAATCTGTCAACCAAAGCACCATATTGAAAACGTGCTTTATCATAACCATAGAGCAACTCATGTGATTATACGTCATGTAAACGGCTAAAGG	11	0	a	h	h	-	a	h	b	a	a	a	a	h	a	h	h	h	-	h	h	h	h	h	h	a	a	a	a	a	a	a	h	a	a	b	a	b	-	a	h	a	h	a	b	h	b	h
24158	CGGCCATCCTATTTAAAATATTCGTTTCTAGCCAAATTTTAAACAACTCACGTTAGTAGAAGACAGCAGCACGCCAATGATTCCGATTCTTCGTC	11	11.091	a	h	b	b	a	b	b	a	a	a	a	h	a	h	b	b	b	h	h	h	h	h	h	a	a	a	a	a	a	a	a	a	a	b	a	b	h	a	a	a	h	a	b	b	b	h
95605	AATTCTAATCACTAAGTAAAACTTTCCAGTGCCAGAGAGTTCTGTGTAATTAATTAGATAGTAAAAAGAAAGTAAACAATAATAATGCACCTAAGT	11	16.377	a	h	b	b	a	b	b	-	a	a	a	h	a	h	b	b	b	h	h	h	h	h	h	a	a	a	a	a	a	a	h	a	a	b	a	b	b	a	h	a	h	a	b	b	h	h
59384	AATTCATGTGCTCTGCCTACCCCTCATGGGAATACAGGCGTGAGAATATGTATATGTATGTATGTTTTTTACATGTAAATTCCGAGAAAAAACATA	11	23.128	a	h	b	b	a	a	b	a	a	a	a	h	a	h	b	b	b	h	h	h	h	h	b	a	a	a	a	a	a	-	h	a	a	b	a	b	a	a	h	a	h	a	b	b	h	h
99053	AATTCGTGATTTGTAGGCGATTTGTTAACGTTGAAGGTTGGTTGTTTTAGATTAGAATGTTGGTCCACGGTAATAAAAACATTAGGTAAGCTGTTC	11	23.128	a	h	b	b	a	a	b	a	a	a	a	h	a	h	b	b	b	h	h	h	h	h	b	a	a	a	a	a	a	a	h	a	a	b	a	b	a	a	h	a	h	a	b	b	h	h
23077	AATTCAAAGCCTTTTGGGACTTAAACTGGAAACAATGCTATTGTACTGAAGCTTTTGTTTCCAATGCATTGTGGATGTTGTGATGATACTTTGCCT	11	38.488	h	h	b	b	a	h	b	-	a	a	h	h	a	h	b	b	b	h	h	h	h	h	b	h	a	a	a	a	h	h	h	a	-	b	a	h	h	a	h	a	h	a	b	b	h	h
84538	AATTCGTTAAAAAACCACTTATTTTACATCACAATTTTGATTTTATCCTGTAAACATAGCGGCGGTTAGACAAAAATAAATACTTATTGAATTTAT	11	41.665	h	h	b	b	a	h	b	h	a	a	h	h	a	h	b	b	b	h	h	h	h	h	b	h	a	a	-	a	h	h	h	-	h	b	a	b	h	h	h	a	h	-	b	b	h	h
123955	AATTCGTTTACGACTGCACCATCGAAATGAACATACTAGACGTACAAAGCTCGAATCAAAAATGAAGAGATCTGTAGACGAACTAAAGCCACCAGA	11	42.813	h	h	b	b	a	h	b	h	a	a	h	h	a	h	-	b	b	h	h	h	h	h	b	h	a	a	a	a	h	h	h	a	h	b	-	b	h	h	h	a	h	a	b	b	h	h
57751	CGGCCAGAAAGAATGTACGTAAGCAAAAAAATATGGCACCCTCTAGGATTCCATTCCTTTTTCGAACCGTTTCCCCAAAATGTACGTTCCTAATT	11	42.813	h	h	b	b	a	h	b	h	a	a	h	h	a	h	b	b	b	h	h	h	h	h	b	h	a	a	a	a	h	h	h	a	h	b	a	b	h	h	h	a	h	a	b	b	h	h
108033	CGGTTTGATGTTTCCTTATAGATGTACATCACTTAAATGCATGTTTTAATAAGATTTTTTGTGATAAAATAATACACCAAAATAGCAGTCCAAAA	11	45.707	h	h	b	b	a	b	b	h	a	-	h	h	a	h	b	b	b	h	h	h	h	h	b	h	a	h	a	a	h	h	h	a	h	b	a	b	b	h	h	a	h	a	b	b	h	h
52281	AATTCAAAATCCAGTGCCACGTTTAGCAATTTCAGGGTAACCAGGCTGCTAGCCCATCGCCCACAAAACACTAACCCTTTTCCAGAGTAGACTCTT	11	46.275	h	h	b	b	a	b	b	h	a	a	h	h	a	h	b	b	b	h	h	h	h	h	b	h	a	h	a	a	h	h	h	a	h	b	a	b	-	h	h	a	h	a	b	b	h	h
35504	CGGGTCCTTAGTTCTAAATGTATTAAATTAGAGTGCATCACTCCCATGTAACCAAAACCAGGTTTCACCTTTTTTAAAAGCTTTTATTTATTTGG	11	46.275	h	h	b	b	a	b	b	h	a	a	h	h	a	h	b	b	b	h	h	h	h	h	b	h	a	h	-	a	h	h	h	a	h	b	a	b	b	h	h	a	h	a	b	b	h	h
112135	AATTCATTGATTGTTAAGGCCATTTCAACAGTGTACGGATAGATTTTGCGTGAAAATTATTTTGTCTTTCTTGACAGTAAAGGCTGAGTGCCTGAG	11	46.278	h	h	b	b	a	b	b	h	a	a	h	h	a	h	b	b	b	h	h	h	h	h	b	h	a	h	a	a	h	h	h	a	h	b	a	b	b	h	h	a	h	a	b	b	h	h
23672	CGGCGCCTTTTTCTCCACTTTATCAACTTGAAACACCTCTATACTAATCGCCGCGCGGGTACAAGTAATATCTTTAGGCATATTGCTTTCCACGA	11	48.574	h	h	b	b	a	b	b	h	a	a	h	h	a	h	b	b	b	h	h	h	h	h	h	h	a	h	a	a	h	h	h	a	h	b	a	b	b	h	h	a	h	a	b	b	h	h
78614	CGGCCACATATATACATACATACATATTCTCACGCCTGTATTCCCAAGAGGGGTAGGCAGAGCACATGGATTCAAAAATCCAGTGCCACATTTAG	11	48.574	h	h	b	b	a	b	b	h	a	a	h	h	a	h	b	b	b	h	h	h	h	h	h	h	a	h	a	a	h	h	h	a	h	b	a	b	b	h	h	a	h	a	b	b	h	h
44692	AATTCAGGCTAGATATTATTTTATTATGTATATTTATTCAAATCTTAAGAGGATAGGAGTCGCGCCACTTCTCCATACAAACATAGTCCGCTGTTT	11	49.139	h	h	b	b	a	b	b	-	a	a	h	h	a	h	b	b	b	h	h	h	h	h	h	h	a	h	a	a	h	h	h	a	h	b	a	b	b	h	h	a	h	a	b	b	h	h
46850	CGGGGCTGATATCACCAATGTCTGCAGGTTGGTTGGACTGTTAGAGTTAGATTGGGTAACTTCAGATGATCCTAAAGGAGTGGATATGTTCAAAC	11	50.281	h	h	b	b	a	b	b	h	a	a	h	h	a	h	b	b	b	a	h	h	h	h	h	h	a	h	a	-	h	h	h	a	h	b	a	b	b	h	h	a	h	a	b	b	h	h
54396	CGGTCACTTCGTAGAAGATCCTGTCTTGTCAAAGCTACAAGTTTTTGAACCTGCATCAGCGCTCTCCCATAATTTTAGAAGCCATTTCCCAACAC	11	56.9	h	h	b	h	a	b	b	h	a	a	h	h	a	h	-	b	b	h	h	h	h	h	h	h	a	h	a	a	h	h	a	a	h	b	a	b	h	h	a	a	h	a	b	b	b	b
106098	AATTCTTAGTCAACAAAGACGTTTAAGTTGGTTGGGGCACGTGAAGCGAATGGAATCATCTCGTTTACCAGGCCTTGTCATGTTGGGTGCTGTCGC	11	57.77	h	h	b	h	a	b	b	-	a	a	h	h	a	h	b	b	b	h	h	h	h	h	h	h	a	h	a	a	h	h	a	a	h	b	a	b	h	h	a	a	h	a	b	b	b	b
51760	AATTCCGATAGTAACGATGCCATAAAATGGTTCTACGACGCCATTATTTATGGCTTTTGCGAAACTGTAAATTAATCTCCCTTTGACAATCTTATG	11	58.602	h	h	b	h	a	b	b	a	a	a	h	h	a	h	b	b	b	h	h	h	h	h	h	h	a	h	a	a	h	h	a	a	h	b	a	b	h	h	a	a	h	a	b	b	b	b
27550	CGGATTCTTATCTGTATTAATATAGAAAATAAATATTTAATTCTCAAACACGCGCGCAAAACGCTGTTTCGAAAATGTGACGTCACAGGCAGGTA	11	60.902	h	b	b	h	a	b	h	-	-	a	h	h	a	h	b	b	b	h	h	h	h	h	h	a	a	h	a	a	h	h	a	a	h	b	a	b	h	h	a	a	h	a	b	b	b	b
37058	AATTCGTAGCCAGAGAAACATTCGTCCTCACAGTCTGAACAGTCGTCCGAATCAGAATACATTTTGGATAATTTACAGAGATTTGAAGTTTAATTT	11	62.038	h	b	b	h	a	b	b	a	a	a	h	h	a	h	b	b	b	h	h	h	h	h	h	a	a	h	a	a	h	h	a	a	h	b	a	b	h	h	a	a	h	a	b	b	b	b
98768	CGGCAATACCTAGTCGATACGAAGCTTGAAAGCGAAATGTACTATGCGACGTTAGGGCTCTTCTAGAATTAATAATGATCGCGTCTGGTCGAATA	11	62.038	h	b	b	h	a	b	b	a	a	a	h	h	a	h	b	b	b	h	h	h	h	h	h	a	a	h	a	a	h	h	a	a	h	b	a	-	h	h	a	a	h	a	b	b	b	b
73119	CGGATTTCTTAGTCTGTGGTGTTTGATTTCCGAACGAAATCTATCGAGGAAAAAGCTTCAGAAAATGAGGGTAGTTTCAAGTAATTTTAAAAACT	11	62.038	h	b	b	h	a	-	b	a	a	a	h	h	a	h	b	b	b	h	h	h	h	h	h	a	a	h	a	a	h	h	a	a	h	b	a	b	h	h	a	a	h	a	b	b	b	b
39945	AATTCTGATATCCTAGTACCTAGCTTTCCACAATCTTTCCCAACGCCTAATGACTCGGATTCTGACTTGTATCAACTAAACTTTCCTAGAACCTTT	11	63.175	h	b	b	h	a	b	b	a	a	a	h	h	a	h	-	b	b	h	h	h	h	h	h	a	a	h	a	a	h	h	a	a	h	b	a	b	h	h	a	a	a	a	b	b	b	b
54521	AATTCACTTGGAAAGAGAGGTTTCGGCCCATTTATCTGTGGAAAGTTAGGCCTTATTAAATTTTGAATTGGAGAGATAGCAACTTCCTTATCAGGG	11	63.175	h	b	b	h	a	b	b	a	a	a	h	h	a	h	b	b	b	h	h	h	h	h	h	a	a	h	a	a	h	h	a	a	h	b	a	b	h	h	a	a	a	a	b	b	b	b
94044	CGGGCTCTGATGGGTTAAGACCTGATTTTCCAAGACCTAACGGTCCATTGCCTGATTTCTTCGGGCCTGATGGCACAAAGCCTAATTATCCGAGA	11	63.175	h	b	b	h	a	b	b	a	a	a	h	h	a	h	b	b	b	h	h	h	h	h	h	a	a	h	a	a	h	h	a	a	h	b	a	-	h	h	a	a	a	a	b	-	b	b
63943	CGGATTTATGTCATCGATGCTGGCGGCGCTAGGTTTTGAATTTGCTGTACTCGACACAGTACTCGACTTTGTTTGTGATTTAACGGGATCTGAAA	12	0	h	h	h	h	h	b	b	h	h	a	b	b	b	b	a	h	b	h	h	h	h	h	a	h	h	b	b	h	h	b	b	a	h	a	h	h	b	h	b	b	b	a	h	b	b	h
90182	AATTCGTAGTCCCTATTCTCAGAGCTAAGGCGTGACCTTTTCCAGCTATTTCGATCTGCTTATTTCCCTTCATTTGCACATAAGCGATAGTAATGT	12	1.136	h	h	h	h	h	b	b	h	h	a	b	b	b	b	a	a	b	h	h	h	h	h	a	h	h	b	b	h	h	b	b	a	h	a	h	h	b	h	b	b	b	a	h	b	b	h
77312	CGGTTTTTTAGCTTTGAAAGCAGTTCAACATCCAATAGCTGCAGTTTTCTCTAGATTTCTCTAAATTAATTCAGTAGAAATAGTTTCGTAGCCCG	12	1.136	h	h	h	h	h	b	b	h	h	a	b	b	b	b	a	a	b	h	h	h	h	h	a	h	h	b	b	h	h	b	b	a	h	a	h	h	b	h	b	b	b	a	h	b	b	h
25844	CGGTACATGCGGAAATCCTAAGGGGAAGCTTATGTGCAGCAGATGTACGTCTTATAGCTGAGATGATGATGATAAGATGAATAATCTAATATAGG	12	1.136	h	h	h	h	h	b	b	h	h	a	b	b	b	b	a	a	b	h	h	h	h	h	a	h	h	b	b	h	h	b	b	a	h	a	h	h	b	h	b	b	b	a	h	b	b	h
35349	AATTCATAGACTCCCTAGAGCGATATAGCTGCTGAATACGATAATGATCAGTTGGAAACACCAACACCAACGTATTAGTTAACGGTTGGCATGCGC	12	1.701	h	h	h	h	h	b	b	h	h	a	b	b	b	-	a	h	b	h	h	h	h	h	a	h	h	b	b	h	h	b	b	a	h	a	h	h	b	h	b	b	b	a	h	b	b	h
15168	AATTCGGCCCAGGCGTCGCGGGCGCAGCCCGACGGTATCGCGGGTCACACAATAACACTTGCAGCGGCAAATGAAACGCTTTTGTGTAATTGGCCG	12	1.701	h	h	h	h	h	b	b	h	h	a	b	b	b	b	a	h	b	h	h	h	h	h	a	h	h	b	b	h	h	b	b	a	h	a	h	h	b	h	b	b	b	a	h	b	b	h
41339	AATTCGACCACCCCGTCCAAGACTCCCTCAGCGTCGATATGGACACCGCCGTCTCTCGCTCTAGCAGCATCATGTCCGACAAAGATCTCTCCGTGC	12	1.701	h	h	h	h	h	b	b	h	h	a	b	b	b	-	a	h	b	h	h	h	h	h	a	h	h	b	b	h	h	b	b	a	h	a	h	h	b	h	b	b	b	a	h	b	b	h
19930	CGGTACCTGCTTGCTGAAGACCTTTGAAGTGGTTTCGTCTGGACCTCTCCTGCTATTACTACAAATACATATAAACATTTTAAGAAGAGCATAAA	12	1.701	h	h	h	h	h	b	b	h	h	a	b	b	b	b	a	h	b	h	h	h	h	h	a	h	h	b	b	h	h	b	b	a	h	a	h	h	b	h	b	b	b	a	h	b	b	h
30028	AATTCCATCAATTGCTTTTCTCAATCAGAGCAGAGTTAATGGTTAAACATTCAGAGAAATGAAATGTAAAGGTAAATATGTATGATTGTTCGTCTC	12	1.701	h	h	h	h	h	b	b	h	h	a	b	b	b	b	a	h	b	h	h	h	h	h	a	h	h	b	b	h	h	b	b	a	h	a	h	h	b	h	b	b	b	a	h	b	b	h
75801	CGGCTGTTCTTTTATCGAATCTAATAACACTCGTAGTTAATGAAAAAGCGACTAAGCGTTACAAATTTTTGCCGATTGTAATCAAATTCAATCAA	12	3.416	h	h	h	h	h	b	b	h	h	a	b	h	b	b	a	h	b	h	h	h	h	h	a	h	h	b	h	h	h	b	b	a	h	a	h	h	b	h	b	b	b	a	h	b	b	h
73501	CGGACGGCGCTGCATTTTGCTGCAGTACAAGTGCATTCCGCTTCTCTCGTTGTCTCAATACTAAATAGGTGCGCTTTCTTGACTAACATGAAGTC	12	3.416	h	h	h	h	h	b	b	h	h	a	b	h	b	b	a	h	b	h	h	h	h	h	a	h	h	b	h	h	h	b	b	a	h	a	h	h	b	h	b	b	b	a	h	b	b	h
21554	CGGGATCCATCGCGATACCCGCACGGGGTTGCCCAATCAAGTAAAAGCAGGTGTAAGTCCCTATTGATTTTCCCCTTCATTCACTCACTGGCTTC	12	5.715	h	h	h	h	h	b	b	h	h	a	b	h	b	b	h	h	b	h	h	h	h	h	h	h	h	b	h	b	h	b	b	a	h	a	h	h	b	h	b	b	b	a	h	b	b	h
2805	CGGACGTCCGATCGATCGGGTTATTAAATTACAGTTTGTTATTAAAACTAGAGATGTTTGACGCGCGGTTAGTTTACGGCGGAGGCTTAATCCAG	12	5.754	h	h	h	h	h	b	-	h	h	a	b	h	b	b	h	h	b	h	h	h	h	h	h	h	h	b	h	b	h	b	b	a	h	a	h	h	b	h	b	b	b	a	h	b	b	h
47039	AATTCGTCTTTACTGATTCAGTTATCATTATTTTTCAGCGGATTACTCGTAAAGAGATAACAGAATTATTCGCTTTTAAACTATCAATAAGGGATT	12	6.851	h	h	h	h	h	b	h	h	h	a	b	h	b	b	h	h	b	h	h	h	h	h	h	h	h	b	h	b	h	b	b	a	h	a	h	h	b	h	b	b	b	a	h	b	b	h
54352	AATTCATGTGCTCTGCCTACCCTTCTTGGGAATACAGGCGTGAGATTATGTATGTATGTATGTATGTATGTAAGAAACGTTTTCTTCGAAATAAAT	12	6.851	h	h	h	h	h	b	h	-	h	a	b	h	b	b	h	h	b	h	h	h	h	h	h	h	h	b	h	b	h	b	b	a	h	a	h	h	b	h	b	b	b	a	h	b	b	h
27243	CGGCGGCTAAATCAAGTTGGTTTATCGCGACAATGCAGTCCCTGATGAGGACTACGGTACTTTCCACTTGTTTGTTAATTAAATGCTAGAAATGT	12	9.15	h	h	h	h	h	b	h	h	h	h	b	h	b	b	h	h	b	h	h	h	h	h	a	h	h	b	h	b	h	b	b	a	h	a	h	h	b	h	b	b	b	a	h	b	b	h
114111	AATTCTATGAGGAATCACGAGTATTTTAATGACTACCTACTTATTATAAGGTACCTACAGTCGCATACCATCTATCTGTACCCCTGCGTAAACATT	12	9.15	h	h	h	h	h	b	h	h	h	h	b	h	b	b	h	h	b	h	h	h	h	h	a	h	h	b	h	b	h	b	b	a	h	a	h	h	b	h	b	b	b	a	h	b	b	h
70773	CGGTTTTAACACTACCAGCGTCCTGGGTGTCGAGATTTCTATGGCGCCCCCAACAGACTAAGGCCTACATACATTCGGAAAAAATCCGTTTCGGA	12	9.715	h	h	h	h	h	b	h	h	h	h	b	h	b	b	h	h	b	h	h	h	h	h	a	h	h	b	h	b	h	b	b	a	h	-	h	h	b	h	b	b	b	a	h	b	b	h
95934	CGGGGCTCCCATTGGCTAGCGGATGTGTCAAGTGGGGGGCGATGTTCGCACGAAGATTGAAGGATGCCCTTCATGTTTCTGTTAGCCTGAGGAAG	12	11.429	h	-	h	h	h	b	h	h	h	h	b	h	b	b	h	h	b	h	h	h	-	h	a	h	h	b	h	b	h	b	b	h	-	a	h	h	b	h	b	b	b	a	h	b	b	h
57657	AATTCTAAATTCAAATATTTTATAGTCGTGGTAGGTTCACAAAAGAAATGTCAGAACTTAGTCAACCCTCGCTAAAGTAGTTACACAATATCTTGT	12	11.432	h	h	h	h	h	b	h	h	h	h	b	h	b	b	h	h	b	h	h	h	h	h	a	h	h	b	h	b	h	b	b	h	h	a	h	h	b	h	b	b	b	a	h	b	b	h
36404	AATTCAAATTGGGAACTATGATTAGAATCGAACGTGGGCTGCATCAGAGTAACGATATTGACTTAATTCTCGATTCGAATGAATTTGAAATTGGAA	12	14.919	h	h	h	h	h	b	h	h	h	h	b	b	b	b	h	h	b	h	h	a	h	h	a	h	h	b	h	b	h	b	b	h	h	a	h	h	b	h	b	b	b	a	h	h	b	h
22440	CGGTAAAATATTTTCGTCCGTTTTCATATTCCTAAATAAACTGCATGACTACGAGAATAGCTATTAACAAATTGTGGAGAGCAGCCAAAAACCTC	12	14.919	h	h	h	h	h	b	h	h	h	h	b	b	b	b	h	h	b	h	h	a	h	h	a	h	h	b	h	b	h	b	b	h	h	a	h	h	b	h	b	b	b	a	h	h	b	h
22020	CGGCGCCGATCACGCAGGCTCGAGACATGTCTGGGGACACCAAGAGTTGTTGGTTAAGGGTTGACTAAACGTGAAATTTCTCGCCGCATCCCCCT	12	17.81	h	h	h	h	h	b	h	h	b	h	b	b	b	b	h	h	b	h	h	a	h	h	a	h	h	b	h	b	h	b	b	h	h	h	h	h	b	h	b	b	b	a	h	b	b	h
14044	AATTCACTAATTAATACATGACTGCAAAACACTACCCCTGCCGTAATTACAGTGAACGAAACACCGTCGGAAACATCGAGAAAATGCAAATTAACT	12	18.375	h	h	h	h	h	b	h	h	b	h	b	b	b	b	b	h	b	h	h	a	h	h	a	h	h	b	h	b	h	b	b	h	h	h	h	h	b	h	b	b	b	a	h	b	b	h
27016	CGGCACCACACGGGAAACGTGATTGCATGTATGTAAAAAAGTGACTAATTCTAAGTCTTAATTATATTCTAGTCTAGTTAAATCTAACTGTATTT	12	18.375	h	h	h	h	h	b	h	h	b	h	b	b	b	b	b	h	b	h	h	a	h	h	a	h	h	b	h	b	h	b	b	h	h	h	h	h	b	h	b	b	b	a	h	b	b	h
110923	AATTCGTTGTCAGGATCCGTGTGGGAGTCCACCCTCAGTCCAAAGGCACAAGATGCGATGACATCATTGGCGTAGCGAGATGCCAAATCCCTGATA	12	18.977	h	h	b	h	h	b	h	-	b	h	b	b	b	b	b	h	b	h	h	a	h	h	a	h	h	b	h	b	h	b	b	-	h	h	h	h	b	h	b	b	b	a	h	b	b	h
119842	CGGTCACGACGTTCATTTGTGCGGTCATTTGTCATTAGCCGTTCCGATCGCTTCCTTATCCAGTCCCTATTCACTTTCGGCTGGTTAGATCCCAT	13	0	h	h	h	a	a	b	h	b	a	b	h	h	h	h	a	a	b	a	a	h	a	h	h	h	h	b	b	h	a	h	h	h	h	h	b	h	h	h	h	h	h	a	h	b	b	h
52129	CGGAACCACCGTCCACTAAGGTCTACTTTGGACCAAAGAAAACCCACATTCCTGACCATTATATAGACGATGTTTAGTTTTAGTTCTGATGATGT	13	5.481	h	h	h	a	a	h	h	-	a	b	h	h	h	a	a	a	b	-	a	h	a	h	h	b	h	b	b	h	a	h	h	h	h	h	b	h	h	h	h	h	h	a	h	b	b	h
22622	CGGGTTCATTTTGTACTGGCTATAGACTACTCGGTTCCGCGCAAATGTTTTGATTTTAGGCGTGGTCGTGAGTGTGTTAATTATTAATCATCTTT	13	21.521	h	h	h	h	a	h	h	h	a	h	h	h	h	h	h	a	b	-	a	h	a	h	h	b	h	h	b	b	a	h	a	h	h	a	b	h	h	h	h	h	h	h	h	b	b	a
107550	CGGGGTTCGGATCTAACGAAAACTTATTAAGAAAAGTAATAAACTCAACTCGAGTTTAACGAAGGAGGAAACGCTAGAGTTATCTTTAACAAAGG	13	34.107	h	h	a	h	a	h	h	h	a	a	h	h	h	h	a	a	b	h	a	h	a	h	h	b	h	h	b	b	a	a	h	a	a	a	b	h	h	a	h	h	h	h	h	b	b	a
100574	CGGTATTCCAAATTAAATGAAATAATTTACTGGCTGTTTGTAGGAAGGTCACGGCCCCGAGTTATAAAGAGTTGACGTCCCTCGAAACATCTGTT	13	57.4	b	h	a	b	a	h	h	h	a	-	h	h	h	b	a	h	b	h	h	b	a	h	h	a	h	h	b	b	a	a	h	a	h	a	h	h	h	h	h	b	a	h	h	b	h	h
97894	AATTCGGTTTTTATTTTATTTGCTTGCTTTTTTATGTTTAACTAGCTTTCCGCCCGCGGCTTCGCCCGCGTGGAACTCGGTTATATTGCGGTAAAT	13	64.548	b	h	a	h	a	h	h	h	h	a	h	h	h	h	a	a	b	-	h	b	a	h	h	a	h	h	b	b	a	a	a	a	-	a	h	h	h	h	h	b	a	h	h	b	h	h
76611	CGGTCGCGCATGGGGTGTTGATTGGTTAATTGTTCCGCCTATTTCAACGTTTTTAATGCGGCAGTCTATGGTCCGCGGATATTGTGCCTACACTA	13	68.613	h	h	a	h	a	h	h	h	h	a	h	h	h	h	a	a	b	h	h	b	a	h	h	h	h	h	b	b	h	a	a	a	a	a	h	h	h	a	h	b	h	h	h	b	h	-
39344	AATTCCAAATTCAACCAAGATAGAAAATGTAACATACATACATATTCTCACGCCTGTATACCCAAGAGGGGTAGGCAGAGTACATGAGCAGTTTAG	13	78.962	b	h	h	h	a	h	h	h	h	a	h	h	h	h	h	a	b	h	h	b	a	h	h	a	h	h	b	b	h	h	a	h	h	a	h	h	h	h	h	b	a	h	h	b	h	h
18728	CGGTGACTTTACCCTAACCAGATTTAAAAGGTTAATCCGAAGGATAAGAGCACTTTGTCAACGAAACTGATTAAAGCAAGCATTCTAACACATTG	13	81.913	h	h	h	h	a	h	h	h	h	a	h	h	h	h	h	a	b	h	h	-	a	h	h	h	h	h	b	b	h	h	a	h	h	a	h	h	h	h	h	b	h	h	h	b	h	a
42530	AATTCGACTGCTTTAGCTTGGCCTTTTCTTCTTTAGGTTCCTCTTTAGGACTCTGTAGATCATGAATGACTGCTTTCTTTGGATCTATTTGGATTG	13	81.913	h	h	h	h	a	h	h	h	h	a	h	h	h	h	h	a	b	-	h	b	a	h	h	h	h	h	b	b	h	h	a	h	h	a	h	h	h	h	h	b	h	h	h	b	h	a
85944	AATTCATTAAAGTCAAACGTGAAAGACAAGAATTGGACAGAGAACATAAAAAGCAAAAAGTGGAAATATTTGGCAGGTCTGCTTTCATCGTTGTTA	13	82.478	h	h	h	h	-	h	h	h	h	-	h	h	h	h	h	a	b	h	h	b	a	h	h	h	h	h	b	b	h	h	a	h	h	a	h	h	h	h	h	b	h	h	h	b	h	a
115109	AATTCTGCAGAGAGTTCTCTCAAAATGCAATATCACGACGTGAGGCCTCATGAGGCACCGTTATTTAACCAACAAATATCCGTACACGTTGTTACA	13	82.478	h	h	h	h	a	h	h	h	h	a	h	h	h	h	h	a	b	h	h	b	a	h	h	h	h	h	b	b	h	h	a	h	h	a	h	h	h	h	h	b	h	h	h	b	h	a
104509	CGGAAGTTAGGAATAGTTTGTGATCGGAATGTATCCTTCGGGCTGTAGGTGTAATGTGAAATATGTCCGAGGAAAGCTGACTAGATCCGCTCGCC	13	82.478	h	h	h	h	a	h	h	h	h	a	h	h	h	h	h	a	b	h	h	b	a	h	h	h	h	h	b	b	h	h	a	h	h	a	h	h	h	h	h	b	h	h	h	b	h	a
129353	CGGACCAAATGTCTCCAGAATGATTATAGGTTCAAAGTCAAACAAATATTTTTGTCTGTAATTTTATTAATCAAACATTTCATTAAAAGTGCCAA	13	82.478	h	h	h	h	a	h	h	h	h	a	h	h	h	h	-	a	b	h	h	b	a	h	h	h	h	h	b	b	h	h	a	h	h	a	h	h	h	h	h	b	h	h	h	b	h	a
95127	AATTCATGTGCTCTGCCTACCCCTCTTGGGAATACAGGCGTGACGATTATGACGATTATGATTGATTTTGAGTGTGCCCGCGTTTTGTAAAGATCA	13	83.043	h	h	h	h	a	h	h	h	h	a	h	h	h	h	h	a	b	h	h	b	a	h	h	h	h	h	-	-	a	h	a	h	h	a	h	h	h	h	h	b	h	h	h	b	h	-
96508	CGGAGCTTCTAGTGTGTTCATTTCGATGGTGCAGTCGTTAACGAATACGTTTGCGAATTGTCCCAAAATTGTATGGAAAGCGAGACAGCGCCGCC	13	83.043	h	h	h	h	a	h	h	h	h	-	h	h	h	h	h	a	b	h	h	b	a	h	h	h	h	h	b	b	a	h	a	h	h	a	h	h	h	h	h	b	h	h	h	b	h	a
61502	CGGCTTAGCATACCAAGGCGTGAGATAGACTATACTTGTCGCTGTCTAATTAGAGACGTCAGATAATGACGGGTAGATTATTCCGCGCGCGAGGC	13	83.043	h	h	h	h	a	h	h	-	h	a	h	h	h	h	h	a	b	h	h	b	a	h	h	h	h	h	b	b	a	h	a	h	h	a	h	h	h	h	h	b	h	h	h	b	h	a
84395	CGGAGTTTCTTATAAATTGCCTGTGTGGTGTCGGAAAATAACACCTCTTCATTTCTTACGTGGATGTCTTAAATGGCGACTAAGGACACAGGTGT	13	84.757	h	h	h	h	a	h	h	h	h	a	h	h	h	h	h	a	b	h	a	b	a	h	h	h	h	h	b	b	a	h	a	h	h	a	h	h	h	h	h	b	h	h	h	b	b	a
18515	CGGTAAAACCACCAATAATTTGTAACCGTACATACAGTCTTCACCTAGTTGCAAGACTGCATCTTATTTGCATATGCGGATCCTAAACGAGCAAA	13	86.472	h	h	h	h	a	h	h	h	h	a	h	h	h	h	h	a	b	h	a	b	a	h	h	b	h	h	b	b	a	h	a	h	h	a	b	h	b	h	h	b	h	h	h	b	b	a
83163	CGGAGATTTGTCTAAGGTGTGCCTCTGCTTTATGCACTGTTTGTGGTGGCGAGTAACTTGCATTAAACATACATACATACATAACCGTCACGCCT	13	87.037	h	h	h	h	a	h	h	-	h	a	h	h	h	h	h	a	b	h	a	b	a	h	h	b	h	h	b	b	a	h	a	h	h	a	b	h	b	h	h	b	h	h	h	b	b	a
75903	AATTCATGTGCTCTGCCTACCCCTCTTGGGAACAGGCGTGAGAACATGTACGCATGTTTGTTACATTTTGAATTTATCCACCGCGCCATCTTTCAC	13	87.602	h	h	h	h	a	h	h	-	h	h	h	h	h	h	h	a	b	h	a	b	a	h	h	b	h	h	b	-	a	h	a	h	h	a	b	h	b	h	h	b	h	h	h	b	b	a
60758	CGGGTGTAAATATTTGACTTGGTGTCTAATTTTAGTGCCATGAATTTACAGGGAATATAAATTCGGGATTTAGGTTCTAGAGGCGAACATGAGTT	13	87.602	h	h	h	h	a	h	h	-	h	h	h	h	h	h	h	a	b	h	a	b	a	h	h	b	h	h	b	-	a	h	a	h	h	a	b	h	b	h	h	b	h	h	h	b	b	a
12714	CGGGAAATCCCGAGGCACATCCACGATAAGCATAAAGTTTAAGGTCGTTCACCCCAAATTGCATCCTACATCCGATCACTGTTAATAAAGCTTGT	13	87.602	h	h	h	h	a	h	h	h	h	h	h	h	h	h	h	a	b	h	a	b	a	h	h	b	h	h	b	b	a	h	a	h	h	a	b	h	b	h	h	b	h	h	h	b	b	a
129025	AATTCAGTTATATTGCGGTATAAAGCACAACTATAAGAAAACTTCTCATTTCCATGGAAAAATCTAAGAAACACCATTATAACGCTGGATATGATA	13	89.337	h	h	h	h	a	h	h	h	a	h	h	h	h	h	h	a	b	h	a	b	a	h	h	b	h	h	b	-	a	h	a	h	h	a	b	h	b	h	h	b	h	h	h	b	b	a
78648	CGGCGGCGGAGCCCGCGTTGCCGACGTCATGGCGTCCTGTAGGAGCGAACGGACGTCCTCCGCCCCCGCCAGGTCTAACGCTGTCTGGCCTTCTT	14	0	h	b	a	a	h	a	b	a	b	b	b	a	b	h	h	h	h	h	b	a	b	a	b	h	h	h	h	h	h	b	h	h	b	a	h	a	h	b	h	a	h	h	a	h	h	b
68520	CGGCCCCATGTGTGTGGGTGCACTTAGTGTTTCTAAGCGATTAGATTATGCAGAATGTACAAACATAATAGGTATTGCACAAGCGTGGAGGCTAC	14	2.547	h	b	a	a	h	a	b	-	b	b	b	a	b	h	h	h	h	h	b	a	b	a	b	h	h	h	h	b	h	b	h	h	b	a	h	a	a	b	h	a	h	h	a	h	h	b
76846	CGGAATGGTGACCGTGGGTCGTATTCACGCTCTCATTTTTATACTAAGTACTACTATTGTGAGCGAGATGGCACGATACGGAGTTAGGATTTCGA	14	15.846	a	a	a	a	a	a	b	a	b	b	b	a	b	h	a	a	h	h	h	a	h	a	b	a	h	h	a	b	a	b	h	-	b	a	a	a	a	-	h	a	h	h	a	h	h	h
53297	AATTCCCATTGTCATGTACGATTTTTTGCAGTAAGCTAGTGGGAAACGCTTTCAAGGCGTTTCATTTAGGTAAGAAACTTGTAATATGTAATGCCA	14	15.846	a	a	a	a	a	a	b	a	b	b	b	a	b	h	a	a	h	h	h	a	h	a	b	a	h	h	a	b	a	b	h	-	b	a	a	a	a	-	h	a	h	h	a	h	h	h
43387	CGGGAATCAAATCATAGGGGCATAGCCAAAACAGATTCAAATATAACGTAAAAAAAATTTTTGCTCTAATGTCATTATTCACGGAGAAAACAGGG	14	15.846	a	a	a	a	a	a	b	a	b	b	b	a	b	h	a	a	h	h	h	a	h	a	b	a	h	h	a	b	a	b	h	-	b	a	a	a	a	-	h	a	h	h	a	h	h	h
18557	CGGTAGTGGACTTCTGGTAGCCCAGTCGAGACTGTCTCCGATGGAGAGAACTCATCAACGGTTGATCTGATTGACTTATAATCTGGTGCACATAA	14	24.637	a	a	a	a	a	a	b	a	b	b	b	a	a	h	a	a	h	h	h	a	h	a	b	a	h	h	a	b	a	a	a	-	a	a	a	a	a	-	a	a	h	h	a	h	h	h
25143	CGGAGTCCAAATAAGCTTTACTAGGATGCTCCTTTGTTCACATTTCATTAAATTATCCTTGATTTCAATATTAGCTGTGATTTAGATTTAACTTT	14	25.816	a	a	a	a	a	a	b	-	h	b	b	a	-	h	a	a	h	h	h	a	h	a	b	a	h	h	a	b	a	a	a	-	a	a	a	a	a	-	a	a	h	h	a	h	h	h
95322	CGGTCGCCATCTTACTGGTAACCCAAGTTTCTGTGTGTTGCCAATTTAGCTACTTTGTCACTGGAAGAGACAACTTATGCTCTAGACTTGCGACT	14	36.255	a	h	a	a	a	a	-	a	h	b	a	b	a	h	a	a	b	h	h	a	h	a	b	a	h	a	a	b	a	a	a	-	a	a	b	a	a	-	a	a	h	h	a	b	h	h
122223	CGGTTTTTCTTATAAATAAATAAATGCCATCATGGCGGTTTTTAACATAAAACTACTCTGTGGGCTTAGGTACTTAACTTAAAGTAAACAAACTT	14	51.512	a	h	a	a	a	a	b	a	h	b	h	a	h	h	h	h	b	h	h	a	h	a	b	h	h	a	h	b	h	h	a	b	h	a	h	a	a	b	a	a	h	h	a	b	h	h
11938	CGGAAGCACGGCTGCCTGCCTTCCGTACATAGTGAGTCTGCTTGCAATACCACTCTTTATTTATCGTCTAAATGTACAAGGAATGCACAGGGCGT	14	71.436	a	h	a	a	a	a	b	a	-	b	b	a	b	a	h	h	a	a	a	a	a	a	b	h	a	a	h	b	h	b	a	b	b	a	h	a	a	b	a	a	a	a	a	a	a	a
50856	CGGGTTTAGAATATCATTTATCCGTTTCTTCCATGAGTGTTAGAGGCGACTAAAGGAAGTAGCTTCAGGTAGTATTTTAGAGGACAGGTTAGCAG	15	0	a	h	b	h	h	h	a	b	h	a	b	h	h	h	h	b	h	h	h	b	h	h	h	h	b	b	h	b	b	h	h	h	h	a	b	h	h	h	h	a	h	b	b	h	b	h
50005	AATTCGGTTCTCAGAGCTTTGGAGCTGTGGGAAAGATCCCAATAAAGAGATCTCTCTCCAAGCAGGTGTTATGCATGGGGACCGAAGTTCGCACAG	15	1.732	a	h	b	h	h	h	-	b	h	a	b	h	h	h	h	b	h	h	h	b	h	h	h	h	b	b	h	b	b	h	h	h	h	a	b	h	h	h	h	-	h	b	b	h	b	h
35630	AATTCTGTAGGACTCGAGTTACCGTTTTGTTTAATTGTAAAGCAAGCCAGTGGAAAGTGTTGGCTGAATCGACCTCGGTTGATGAGTTTCTTCGGG	15	1.732	a	h	b	h	h	h	a	b	h	a	b	h	h	h	h	b	h	h	h	b	h	h	h	h	b	b	h	b	b	h	h	h	h	a	b	h	h	h	h	a	h	b	b	h	b	h
20504	CGGCTAGCGACAACAGTGGAATCACACAGAGCATAGTTTCTGAATGCAATAGGAACTACTGACTGGTTATGAGTTGGTACGATGTTCTAGCCCCT	15	1.732	a	h	b	h	h	h	a	b	h	a	b	h	h	h	h	b	h	h	h	b	h	h	h	h	b	b	h	b	b	h	h	h	h	a	b	h	h	h	h	a	h	b	b	h	b	h
57314	AATTCTAAGTTTGAAAACAAAGAAGAAATTGTGGTTCGGGAGGATGCAAAGTGTTGTCCCCATGGCTTTAAAAGTTCCAGTTTAAAAGTAAAATTC	15	5.222	a	a	b	h	h	h	a	b	h	a	b	h	h	h	h	b	h	h	h	b	h	h	h	h	b	b	h	b	b	h	h	h	h	a	b	h	h	h	h	a	h	b	b	h	b	h
53731	AATTCACTCGTCAGCGCTTTGACGCGTTTTTTCATCAGTTTCAATAAAAGTTTCATTAAAGTTTTGTTGTAGTACAAGTAATATTCTGTAGTAACG	15	5.222	a	a	b	h	h	h	a	b	h	a	b	h	h	h	h	b	h	h	h	b	h	h	h	h	b	b	h	b	b	h	h	h	h	a	b	h	h	h	h	a	h	b	b	h	b	h
32513	AATTCATGTGCTCTGCCTACCCCTCTCGGGAATACAGGCGTGAGAATATGTATGTATGTAAATTATGCTAAAAGTGGCTACAAAACGTTGACCACG	15	6.936	a	a	b	h	h	h	a	b	h	a	b	b	h	h	h	-	h	h	h	b	h	h	h	h	b	b	h	b	b	h	h	h	h	a	b	h	h	h	h	a	h	b	b	h	b	h
44678	AATTCGACTTGAAAGCTCGTTAATGAGTTAGTTCATCAAGCAAAGTAAACGCATAAATGTGTCTGCAATAAAAGTAGAAAGATCGTCTGAAGCGCC	15	8.073	a	a	h	h	h	h	a	b	h	a	b	b	h	h	h	b	h	h	h	b	h	h	h	h	h	b	h	b	b	h	h	h	h	a	b	h	h	h	h	a	h	b	b	h	b	h
127266	CGGTATTGAAATATGTAGTATGAAACTGGTGCCGTATAAAAGTAGTGAGCCACAAAGTCGGATTTTATTTTTATTTTCCGACAATTCCCAGTGTA	15	8.073	-	a	h	h	h	h	-	b	h	a	b	b	-	h	h	b	h	h	h	b	h	h	h	h	h	b	h	b	b	h	h	h	h	a	b	h	h	h	h	a	h	b	b	h	b	h
77709	CGGGTCGCAGTGGAGCTGTCACGAGTGTCCGAGATAACGTTATCAGCAATAGCCTTGCTGAGGATTCTGCGACGCGCCGTGCGAGTCCGCGCCTT	15	8.073	a	a	h	h	h	h	a	-	h	a	b	b	h	h	h	b	h	h	h	b	h	h	h	h	h	b	h	b	b	h	h	h	h	a	b	h	h	h	h	a	h	b	b	h	b	h
46983	AATTCCAATATGGCGTCTTGTTTTAAGCCATAGAGTTGCCACATTTTCTTAAAATATTATTTAACTTTTAATGTTGGCTAATCTAGTATAATTCAA	15	9.787	a	a	a	h	h	h	a	b	h	a	b	b	h	h	h	b	h	h	h	b	h	a	h	h	h	b	h	b	b	h	h	h	h	a	b	h	h	h	h	a	h	b	b	h	b	h
37358	CGGGCACCGCGACGTTTGCCAAAGTAAGTGCCTACTTCGCAGCCGCCTCCGTAACTCAAAATCATGTAACAAATTCCACGTTTCAAGTTGGCTGC	15	9.787	a	a	a	h	h	h	a	b	h	-	b	b	h	h	h	b	h	h	h	b	h	a	h	h	h	b	h	b	b	h	h	h	h	a	b	h	h	h	h	a	h	b	b	h	b	h
21629	CGGCACAGTTGCCTGGCAGCAGCAGCCTTGCTGGCTGTGCTGTGTGTCGTCGATGCCCAGAGACGACTCGCATTGCCCGACCCAAGGAGCTGTGC	15	9.787	a	a	a	h	h	h	a	b	h	a	b	b	h	h	h	b	h	h	h	b	h	a	h	h	h	b	h	b	b	h	h	h	h	a	b	h	h	h	h	a	h	b	b	h	b	h
37428	AATTCAATTGAGTTTGAACCTTATTGATGGTATATTATGGTTGTACATTTAAACCTCGCGATTGTATTAGCTAGGTTGGAAAGGTTTACGGGCCTG	15	10.04	a	a	a	h	h	h	a	b	h	a	b	b	h	h	h	b	h	h	h	b	h	a	h	h	h	b	h	b	b	h	h	h	h	a	b	h	h	h	h	a	h	b	b	h	b	h
41059	AATTCCTTAAAATATTGCATAGGTGGATGTTTTAATATTTCTAAAGTACGCAATTCCCAAGTAACTGCATTATTTAAATGGTGACATTATCGGTTT	15	10.35	a	a	a	h	h	h	a	b	h	a	b	b	h	h	h	b	h	h	h	b	h	a	h	h	h	b	h	b	b	h	h	h	h	a	b	h	h	h	h	a	h	b	b	h	b	h
78541	CGGCTATGACGTGACAATAACATCAGCGTTTTAATCATAATTATAATAATATTAGGTATACATCATACTATTACACGAGCAATCATTAACCTGAT	15	11.429	a	a	a	h	h	h	a	b	h	a	b	b	h	h	h	b	h	h	h	b	h	a	h	h	h	b	h	b	b	h	h	h	h	a	b	h	h	h	h	a	h	b	b	h	b	h
56163	AATTCGTTATTAAAGTTAGTTCCACTTAACCGTACAATATGATCCTTTGGCATTCACGCGCGGATCACACGCAAACTGGCCCTCAATGAAGGGAAA	15	11.486	a	a	a	h	h	h	a	b	h	a	b	b	h	h	h	b	h	h	h	-	h	a	h	h	h	b	h	b	b	h	h	h	h	a	b	h	h	h	h	a	h	b	b	h	b	h
117304	AATTCTAATGCAACAATTATAAACTCAACAAAACGCTTACGACAATCAGTCATGTAGTCACAATAGTGAAAACATACACACAGAGATAATTAAGCG	15	11.486	a	a	a	h	h	h	-	b	h	a	b	b	h	h	h	b	h	h	h	b	h	a	h	h	h	b	h	b	b	h	h	h	h	a	b	h	h	h	h	a	h	b	b	h	b	h
95291	AATTCCAGAACTTGGATATACAGGGTGGCCAGAAATTCACCGTAAATATTTTAACCAGTGGTCGGGTATACGCAGATGCGTATGAAAACCCCAGGA	15	11.486	a	a	a	h	h	h	a	-	h	a	b	b	h	h	h	b	h	h	h	b	h	a	h	h	h	b	h	-	b	h	h	h	h	a	b	h	h	h	h	a	h	b	b	h	b	h
79791	AATTCGGGGTGTTTAGTTCACGGCTTAATCGCGAATTGAGGTCAACACTGTATCGCGACTGCGGTAAGCTCAAGTCCGAACTTGGTCTGGAATTGT	15	11.486	a	a	a	h	h	h	a	-	h	a	b	b	h	h	h	b	h	h	h	b	h	a	h	h	h	b	h	b	b	h	h	h	h	a	b	h	h	h	h	a	h	b	b	h	b	h
113796	CGGAAGTCTGATTCTGGCGAAAGTGACGCTCTGATCAGATTTTCGCGAATTTAAGGGTCATAATCATAAACCTGCGAAAACACACAATTAAACAC	15	11.486	a	a	a	h	h	h	a	-	h	a	b	b	h	h	h	b	h	h	h	b	h	a	h	h	h	b	h	b	b	h	h	h	h	a	b	h	h	h	h	a	h	b	b	h	b	h
71810	CGGAGACGCTAAGTTACAGCTCCCGACTACACCAGAATCTGACGATCTAGGACTGGGGCACAATGACCTGTTGCAACATTCACATTTTTTACATT	15	11.486	a	a	a	h	h	h	a	b	h	a	b	b	h	h	h	b	h	h	h	b	h	a	h	h	h	b	h	b	b	h	h	h	h	a	b	h	h	h	h	a	h	b	b	h	b	h
60305	CGGTGAAATATTAAAAAAAAAATGTCCTGGACTGAAATTTGCTAGGCAACCCATATGCAATATATTCTTTGATGTATTAAATTACATAAAAAATG	15	11.486	a	a	a	h	h	h	a	b	h	a	b	b	h	h	h	b	h	h	h	b	h	a	h	h	h	b	h	b	b	h	h	h	h	a	b	h	h	h	h	a	h	b	b	h	b	h
109324	AATTCTTTATGTGTCCAAGATAATGTTGATCGCCTTTAGGAAAAAACACGATGCCACGAGACGATATGCTCCTTGTCTTGGCAACAAATAAACACA	15	11.486	a	a	a	h	h	h	a	b	h	a	b	b	h	h	h	b	h	h	h	b	h	a	h	h	h	b	h	b	b	h	h	h	h	a	b	h	-	h	h	a	h	b	b	h	b	h
20409	CGGCCTCACCTCCGAGGAGAAGGTCCCACGACACAACCCATTAGTTTATCTCACAAACAGATAATCCTTAGGATTCTATAACCAAATGGTAAAAA	15	12.051	a	a	a	h	h	h	a	-	h	a	b	b	h	h	h	b	h	h	h	b	a	a	h	h	h	b	h	b	b	h	h	h	h	a	b	h	h	h	h	a	h	b	b	h	b	h
78445	CGGCCAACTCATCGTGATGAGCTAAACCATACGGCTACACAATCACAATTGAGCTGAAATACACATACTGAGGCTCAACCTGCCATACTATACAA	15	12.051	a	a	a	h	h	h	a	b	h	a	b	b	h	h	h	b	h	h	h	b	a	a	h	h	h	b	h	-	b	h	h	h	h	a	b	h	h	h	h	a	h	b	b	h	b	h
49256	AATTCCTCGGGGTCCTGAATACGACAAAGCGAAGGGTAAGTGTCAATGGACACTGATTTCATGGCTGAATCAGGCTTTGTCTAGAAAGAGAGGACT	15	12.051	a	a	a	h	h	h	a	b	h	a	b	b	h	h	h	b	h	h	h	b	a	a	h	h	h	b	h	b	b	h	h	h	h	a	b	h	h	h	h	a	h	b	b	h	b	h
37110	AATTCTAGACTCATATCATATCCATTGATATTTGACAGGGTATACAGACTAAAGGAATGAATTTCACTCGCAAACAGTTATTAATCAGCAACAAGA	15	12.051	a	a	a	h	h	h	a	-	h	a	b	b	h	h	h	b	h	-	h	b	a	a	h	h	h	b	h	b	b	h	h	h	h	a	b	h	h	h	h	a	h	b	b	h	b	h
80867	CGGTCAAGGAAACCAAATCATCCGTAGAAAGTCCTCTGTTGGATATCTATGTATTTTCATGGACAAGTCGAACAAAGGAAAATCCATAATTCGAG	15	12.051	a	a	a	h	h	h	a	b	h	a	b	b	h	h	h	b	h	h	h	b	a	-	h	h	h	b	h	b	b	h	h	h	h	a	b	h	h	h	h	a	h	b	b	h	b	h
38015	AATTCATTGATGGAACTTGTATTTTTTTAAGTATGTAGTAACACAAATACAAAAATGGACCTAATAATATTACTAGTCGGAGTAGACCGTTCAAAC	15	13.187	a	a	a	h	a	h	a	b	h	a	b	b	h	h	h	b	h	h	h	b	a	a	h	h	h	b	h	b	b	h	h	h	h	a	b	h	h	h	h	a	h	h	b	h	b	h
40240	AATTCACGTAGGGCAAACTGCGGCAACCGTCCAAATTTGCAAAAGCACAGAGTGCACCATGTTTACTCTGTCAGCTTGTTTGACAAATAGAAGCCG	15	14.323	a	a	a	h	a	h	a	b	h	a	b	b	h	h	h	b	h	h	h	b	a	a	h	h	h	-	a	b	b	h	h	h	h	a	b	h	h	h	h	a	h	h	b	h	b	h
41357	AATTCACGTTTGCTGGCTTATGACGTTTAAAAACCTGTATATTTTTGTTCAAGGTAACGACTTACGTCCTTTTCTTGTTGAGCAACGCCTTGAACA	15	15.46	a	a	a	h	h	h	-	b	h	a	b	b	h	h	h	b	h	h	h	b	a	a	h	h	h	b	a	b	b	h	h	h	h	a	b	h	h	h	h	a	h	h	b	h	b	h
25822	CGGTAAAATAATAAAAGTTACATAAAATATGCGGGTCAATATCAACAAGATATTTTTTGCATCATTTCGGTGATTCTTTTTAATTTCAATGTTAT	15	15.46	a	a	a	h	h	h	a	b	h	a	b	b	h	h	h	b	h	h	h	b	a	a	h	h	h	b	a	b	b	h	h	h	h	a	b	h	h	h	h	a	h	h	b	h	b	h
27305	CGGTTCGTGACTGTACACATAGACACGATAATATCTCGGAACAGTTGGGAACAGTCCGAGCGTGGTTGCTATCCGTTTGAGACGCGCGTTTAGTA	15	15.46	a	a	a	h	h	h	a	b	h	a	b	b	h	h	h	b	h	h	h	b	a	a	h	h	h	b	a	b	b	h	h	h	h	a	b	h	h	h	h	a	h	h	b	h	b	h
9833	AATTCTTGTGCTCTGCCTACCCTTCTTTGGAATACAGGCGTGAGAATATGTATGTATGTAGATACTAAGAATAACAATATTATGTACTAGCTAAGT	15	18.351	a	a	a	h	h	h	a	-	h	a	b	b	h	h	h	b	h	h	h	-	a	a	h	h	h	b	a	b	b	h	h	h	h	h	b	h	h	h	h	h	h	-	b	h	b	a
109264	AATTCGTTATTCAAAATCAATGTCATCGGTTTCGTTCGTCGTTTTTCGTGTTCGACCGACCGTTAAGCTTTGCGAACGAGGAGACCGTGACAAGTG	15	19.487	a	a	a	h	h	h	a	-	h	h	b	b	h	h	h	b	h	h	h	b	a	a	h	h	h	-	a	b	b	h	h	h	h	h	b	h	h	h	h	h	h	h	b	h	b	a
21130	CGGGACTAAATCAAAATAACTGAACATTTCCAACTGAGGAATATTCACTCGCGCGTTTCACTTCAGTTTATTTCACAGAGTTTTTCTTCTTTGCA	15	19.487	a	a	a	h	h	h	a	b	h	h	b	b	h	h	h	b	h	h	h	b	a	a	h	h	h	b	a	b	b	h	h	h	h	h	b	h	h	h	h	h	h	h	b	h	b	a
90965	CGGCCTGTACAGAGGTAACTATACAGGAGTAACACCTGGCTCAAGCCTTCTGGCTGGCCTAAGGCTTCTTTCAGACGAACCGCTAGTTGTGTAAC	15	20.052	a	a	a	h	h	h	a	b	h	h	b	b	h	h	h	b	h	h	h	b	a	a	h	h	h	b	a	b	b	h	h	h	h	h	b	h	h	h	h	h	h	h	-	h	b	a
73272	AATTCTGGGGAGGGGGGTGCTACAATAATCAGTTTACATAGATGGGGGGCCCATTTATTTATTTGCCCCAGGGCCCTTGGTTACCTAGCTACGCCA	15	20.052	a	a	a	h	h	h	a	b	h	h	b	b	h	h	h	b	h	h	h	b	a	a	h	h	h	b	a	b	b	h	h	h	h	h	b	h	h	h	h	h	h	h	-	h	b	a
87509	AATTCACTTTGTCTAGGCTTTTAGTGCATTTTGCCGCATGCAAAGCATGTTTTCCTTAAGTATGCCTTTATTTTATACTGCAATTAAAAGATTGTA	15	20.617	a	a	a	h	h	h	a	b	h	h	b	b	h	h	h	b	h	h	h	b	a	a	h	h	h	b	a	b	b	h	h	h	h	h	b	h	h	h	h	h	h	h	b	h	b	a
110750	AATTCAAAAATCCAGTACCACGTTTAGCAAATTCAGGGTAACCAGATAGTAATTAATAATATCGAACTAAAATTTTTCGGGATAGTCCGTATCCCA	15	22.471	a	a	a	h	h	h	a	b	h	h	b	b	h	h	h	b	h	h	h	b	a	a	h	h	a	b	h	h	b	h	h	h	h	h	b	h	h	h	h	h	h	h	b	h	b	a
57603	CGGGGCCTATTTCAATAGCATAGCTGATGCTCTTGTGAAGATTGGTTACGTGAGGAATGTGTCCATCAGAGGAGCCCCCTATGACTTTAGGAAAG	15	23.082	a	a	h	h	h	h	a	-	h	h	b	b	h	h	h	b	h	h	h	b	a	a	h	h	a	b	h	h	b	h	h	h	h	h	b	h	h	h	h	h	h	h	b	h	b	a
128265	AATTCTCAACATGAGTCCCATTTTTCCCAAATCTTCGGGTAATTCAAGCAGGCAACCCTGCGAACTCATAATTACCCGCGTATATCGGAACGCAAT	15	28.238	a	-	h	h	h	b	a	b	h	h	b	b	b	h	h	b	h	h	h	b	a	a	h	h	a	b	h	h	h	b	h	h	h	h	b	h	h	b	h	h	h	h	b	h	b	a
12629	CGGCTGTTTTAAACGTATTTATGTTGTAATATATGCGTGGTCACGGTGTCCACATAACAATCAAATTTAACTCTTATTGCGGTGGAGTAAGGTGG	15	28.238	a	a	h	h	h	b	a	b	h	h	b	b	b	h	h	b	h	h	h	b	a	a	h	h	a	b	h	h	h	b	h	h	h	h	-	h	h	b	h	h	h	h	b	h	b	a
94436	AATTCAAAAATTCAGTGCCACGTTTAGCAACATAATTGAATGTAATTCAATGTAAACATAATGTATATTTTTGTCAAATTCACAGTTGCCGATTTC	15	28.817	a	a	h	h	h	b	a	h	h	h	b	b	b	h	h	b	h	h	h	b	a	a	h	h	a	b	h	h	h	b	h	h	h	h	b	h	h	b	h	h	h	h	b	h	b	a
128491	AATTCGTCAGAGGACGCTTTTACGATACGACCGACGGCCGTTTTCATTTGACCTTTTTACACTGTTTTTATTAAAACTTGCTAGGATATTCAGAAA	16	0	h	h	h	b	h	a	a	h	h	b	h	a	b	b	a	a	h	h	a	h	h	a	h	b	a	h	h	h	h	b	h	b	b	a	h	b	a	b	b	a	a	h	a	a	h	h
25930	CGGCTAAAGCATAAACTCGCGTGCAATTTCAAATGAATAACGACTCTTTATAATTGAAGTGCACATTGTTTATTACTGTCATCTCGCTCTAACTC	16	1.185	h	h	h	b	h	a	h	h	h	b	h	a	b	b	a	a	h	h	a	h	h	-	h	b	a	h	h	h	h	b	h	b	b	a	h	-	a	b	b	a	a	h	a	a	h	h
20298	CGGCACTCAATCCCGTTGCATTCAACGATCCCGATTGAATTAGCTCATTAGACGTTGAGTGCGATTCTAACTTTTTAACAGTGCTCAAAAAAGCG	16	1.75	h	h	h	b	h	-	h	h	h	b	h	a	b	-	a	a	h	h	a	h	h	a	h	b	a	h	h	h	h	b	h	b	b	a	h	b	a	b	b	a	a	h	a	a	h	h
92992	AATTCATTTTGTTTTTTTTTCTTCTAATCCACGAAGGCCAGTTACCACAAATCTACTTAGCCTACACGGCCTGAAAAGTCCAAACCTTTAACCAAA	16	1.75	h	h	h	b	h	a	h	h	h	b	h	a	-	-	a	a	h	h	a	h	h	a	h	b	a	h	h	h	h	-	h	b	b	a	h	b	a	b	b	a	a	h	a	a	h	h
47564	AATTCCGCGAGCGAACATGAAAATTTCCTATTTTGCTGGACAAAGGGCCAAATTAACGCCATCATTGTTCGAAGGGCCGCGATTAGTTCGTTCATT	16	1.75	h	h	h	b	h	a	h	-	h	b	h	a	b	b	a	a	h	-	a	h	h	a	h	b	a	h	h	h	h	b	h	b	b	a	h	-	a	b	b	a	a	h	a	a	h	h
78431	CGGCGAGCTGGTCTTCAAGCTATACGACACCCACGGCTTCCAACTAGACATCATCGAGAGAATAGCCGCCCTCAACAACACAACCATAGACAAAG	16	3.465	h	h	h	b	h	a	h	h	h	b	h	a	b	b	a	a	h	h	a	h	h	a	h	b	a	h	h	h	h	b	h	b	b	a	h	b	a	b	b	a	a	h	a	a	h	h
127966	AATTCTATGGCATTATTGACGAGAGTGTATTTATATTTGTGCGCGTCGTTGGTTGATGTTATTTTGTTTTCTAGTAACTTATCTATGGTTTTGTGG	16	3.465	h	h	h	b	h	a	h	h	h	b	h	a	b	b	a	a	h	h	a	h	h	a	h	b	a	h	h	h	h	b	h	b	b	-	h	b	a	b	b	a	a	h	a	a	h	h
29114	CGGGGAAGCGATAACATTCGCTCTAAAGGCCGTGGATGAAAGTTTTAGCTTCCATTCCATTTTTAATTTGAACTCTTTAAAAACAAACGCGGCTC	16	4.03	h	h	h	b	h	a	h	h	h	b	h	a	b	b	a	a	h	h	a	h	h	a	h	b	a	h	h	h	h	b	h	b	b	a	h	b	a	b	b	a	a	h	a	a	h	h
57955	AATTCGCTGTATCTCTAGCGTATCAATTTGTAAGCCTAATCAAAGGCTACAAGGTTAATGGTCGCTTAAAATCAATTTGGAGAGACCTCGTCCGCG	16	4.03	h	h	h	b	h	a	h	h	h	-	h	a	b	b	a	a	h	h	a	h	h	a	h	b	a	h	h	h	h	b	h	b	b	a	h	b	a	b	b	a	a	h	a	a	h	h
102487	AATTCGCCTTTCATGCGCATTTCGTAAATTTCGTATTATGCAGCAGTCACAACAAAAAATCCTTAAAAAAGAGGGCAGAGCGCTTTGGATACGAGC	16	4.03	h	h	h	b	h	a	h	h	h	b	h	a	b	b	a	a	h	h	a	h	h	a	h	b	a	h	h	h	h	b	h	b	b	a	h	b	a	b	b	a	a	h	a	a	h	h
43272	AATTCATGTGCTCTGCCTACCCCTCTTGGGAGTAAGAATTATGTATGTATGTTCTTCTACTAAAATAGTGACAAGTTACTAGATTATCATAAAACT	16	7.519	h	h	h	b	h	a	h	h	h	b	a	a	b	-	a	h	h	h	a	h	h	a	h	b	h	h	h	b	h	b	h	b	b	a	h	b	a	b	h	a	a	h	a	a	h	h
98410	CGGTTCGAAGTTGTTTTTAAATTAAGTTCGGAATTTTTCAGTAGTTTAAGGGTTACCGCTTGCCATTTTTAATTTAAATTGGTTATTTTACACAC	16	7.519	h	h	h	b	h	a	h	h	h	b	a	a	b	b	a	h	h	h	a	h	h	a	h	b	h	h	h	b	h	b	h	b	b	a	h	b	a	b	h	a	a	h	a	a	h	h
95915	CGGCCTAAGATCGCACGTAACGCTAGTGGCTTCTCCTCTACGATTATTGGCTTTGTAAAGTTTTATGTAACAGTTAATAAAATATGTGACACATC	16	10.419	h	h	h	b	h	a	h	h	h	b	a	a	b	b	a	h	h	h	a	h	h	a	h	b	h	h	b	b	h	b	h	b	b	a	h	b	a	b	h	a	a	h	a	a	h	h
19205	CGGTCACTATTGCACCTTTCGTTTCAAACATAGAATCACATTATTAGGCATGTTATAAGTTGCTACAAAGCGTTTCTTTGGTGTGACGTTTCGTG	16	15.138	h	h	h	b	h	a	h	h	h	b	a	h	b	b	a	h	h	h	a	h	h	a	h	b	h	a	b	b	h	b	h	b	b	a	a	b	a	b	h	a	a	h	a	a	h	h
60543	AATTCCGCGTCGAAATATTGAACAGATAATGCTATCAAACAAGCTACGGAGTGCTCTATTAATTTTCCACTGTACAGACGCCCTAGACATAGTTAA	16	16.274	h	h	h	b	h	a	h	h	h	b	a	h	b	-	a	h	h	h	a	h	h	a	h	b	h	a	b	b	h	b	h	b	b	a	a	b	a	b	h	a	a	h	a	a	h	h
83907	CGGGGTGTGACGGATTTACCTACTGGACGTTACACCAAGCTGAGATACCCCGCCTGGCTGAGTTAAGGAGCTACGATTCTGTTACTAGTTATTTA	16	16.839	h	b	h	b	h	a	h	h	h	b	a	h	b	-	a	h	h	h	a	h	h	a	h	b	h	a	b	b	h	b	h	b	b	a	a	b	a	b	h	a	a	h	a	a	h	h
48524	CGGATGATTGATTACGAATTGACCCGAAACATGTCGGAATGTTCTAAACGTAAAGACAAGAATTTAACCGTTTTATGTCACTTTTATTGACATGT	16	16.839	h	b	h	b	h	a	h	h	h	b	a	h	b	b	a	h	h	h	a	h	h	a	h	b	h	a	b	b	h	b	h	b	b	a	a	b	a	b	h	a	a	h	a	a	h	h
39249	AATTCTGTTACGAATTACGACCAGATCACCGAGGTTTATGATTGATGCGGCTGAAAGGAAGTATGCAAACACAAAAATTGGGTTCCAGATCGCGAT	16	17.404	h	b	h	b	h	a	h	h	h	b	a	h	b	b	a	h	h	h	a	h	h	a	h	b	h	a	b	b	h	b	h	b	b	a	a	b	a	b	h	a	a	h	a	a	h	h
22369	CGGAGGGAGAAGGGAGAGACGTGACCGCTTCATAAATGCACAGAAACGTGTTTATTTATATGACGAGAACGTTAACATGTGTGGGTTAAGATTGC	16	17.404	h	b	h	b	h	-	h	h	h	b	a	h	b	b	a	h	h	h	a	h	h	-	h	b	h	a	b	b	h	b	h	b	b	a	a	b	a	b	h	a	a	h	a	a	h	h
22105	CGGCGCACGCGGTCGCGGCCATGGCGCTGCCTGTCACGTTGTTCGGACACGGCACCGACTCACATGGCTCAGCTGAAACATTCCCAATTGACATC	16	17.407	h	b	h	b	h	a	h	-	h	b	a	h	b	b	a	h	h	h	a	h	h	a	h	b	h	a	b	b	h	b	h	b	b	a	a	-	a	b	h	a	a	h	a	a	h	h
81999	CGGTCTCTTTGATCTCTGCTACTATTGTCCCCGTCACTAATCAAACTCGAAATTAGAGGTAGAGTCGAAATCGCATTTTGCGATACTGTCTGAAT	16	18.913	h	b	h	b	h	a	h	b	h	b	a	h	b	b	a	h	h	h	a	h	h	a	h	b	h	a	b	b	h	b	h	b	b	a	a	b	a	b	h	a	a	h	a	a	h	h
32140	AATTCTGTATGAACGAGGCTGGTTTCGAACACAAGTCGAAATAATCACCATGTGTGAACCATAACCCTGACTGACGAGTGTAACGCTTTACATTAT	16	19.68	h	b	h	b	h	a	h	h	h	b	a	h	b	b	a	h	h	h	a	h	h	a	h	b	h	a	b	b	h	b	h	b	b	a	a	b	a	b	h	a	a	h	a	a	h	h
39778	AATTCGCTAGAGGCGACGGCACCAAGGCATATGTTTTCAAAGTGTTTATATAAATAATCATTTATTTATACATACGCCTGTACTTCCTAATGGGGC	16	20.245	h	b	h	b	h	a	h	h	h	b	a	h	b	b	a	h	h	h	a	h	h	a	h	b	h	a	b	b	h	b	h	b	b	a	a	b	a	b	h	a	a	h	a	a	h	h
62101	CGGAAGAGATAGTAGAATGAGAGAGTTTGGCAACCTACATAATAGGTACTTACATATGTCCAGTACAGAGTTTTGGAATGACTATTAATTATTTA	16	20.81	h	h	h	b	h	a	h	h	h	b	a	h	b	b	a	h	h	h	a	h	h	a	h	b	h	a	b	b	h	b	h	b	b	a	a	b	a	b	h	a	a	h	a	a	h	h
113460	CGGCGATTCGGTTTTGCTTGGGTTTTTTAGAGCTTGATTGTAAATTTTGCGAAGTTGTTCCTGGATCAGTAGTGGGAACCGCTTCCAGATTGTTT	16	21.123	h	h	h	b	h	a	-	h	h	b	a	h	b	b	a	h	h	h	a	h	h	a	h	b	h	a	b	b	h	b	h	b	b	a	a	b	a	b	h	a	a	h	a	a	h	h
127644	CGGCAAACAATTTAGAGCCACCAATTAGGTACAGCTTAATGTAAACAATTTAATTGCATAATTTTGTTTTCATCACCCATAATGAATACATCCTT	16	21.373	h	h	h	b	h	a	h	h	h	b	a	h	b	b	a	h	h	h	a	h	h	a	h	b	h	a	b	b	h	b	h	b	b	a	a	b	a	b	h	a	a	h	a	a	h	h
43076	AATTCGTCTCTCGGTAGTTTCATGTTCAAAGATCACTATCAAGATAAGCTCGATACGATACGTTTCGAGCCAATTCAAGGCTCATCGTTGGGAGCA	16	21.373	h	h	h	b	h	a	h	-	h	b	a	h	b	b	a	h	h	-	a	h	h	a	h	b	h	a	b	b	h	b	h	b	b	a	a	b	a	b	h	a	a	h	a	a	h	h
93569	AATTCGTTGGATGCTTGCATTGACGCCATGCGCTACGCAAATTGTGATGTGTTGGCTTCGAAAAAAGGAAGTTCGTAACGATGTAACGCCACAACC	16	21.373	h	h	h	b	h	a	h	h	h	-	a	h	b	b	a	h	h	h	a	h	h	a	h	b	h	a	b	b	h	b	h	b	b	a	a	b	a	b	h	-	a	h	a	a	h	h
95293	CGGTCACATGCCACTCCAGATAAAAGACTTTTCTTTGAATGGATTGTTTCTTAGTTTTGGACTTAGTTACATAATGAATAAGTTAGTGATGAAAC	16	21.373	h	h	h	b	h	-	h	h	h	b	a	h	b	-	a	h	h	h	a	h	h	a	h	b	h	a	b	b	h	b	h	b	b	a	a	b	a	b	h	a	a	h	a	a	h	h
58101	AATTCGGTTGCACTAACTTCAACGCATTTGGCGTGACGCACCTTTTGACCACCGAAATCCAAGTAACAATATTATATACGTAGTTAAACGGTTGTT	16	21.373	h	h	h	b	h	a	h	h	h	b	a	h	b	b	a	h	h	h	a	h	h	a	h	b	h	a	b	b	h	b	h	b	b	a	a	b	a	b	h	a	a	h	a	a	h	h
94920	CGGTCGATAATCTTCTCACCACTACGAAACGTCAACAGCAATCGTTCCTCCACAAGCATCCACACTCAATGCTCCTCAGGTCCGAACACCCAAAA	16	23.368	h	h	h	b	h	h	h	h	h	b	a	h	b	b	a	h	h	h	a	h	h	a	h	b	h	a	b	b	h	b	h	b	b	a	a	b	h	b	h	a	a	h	a	a	h	h
77862	CGGCGATTACGTCTTCCACTATTGTAACACAATTTTATTATTCTTAGAGAAATACAACGTATACATTCACGTCTTTATATCTAAAATGCGCACTA	16	25.476	h	h	b	b	h	h	h	b	h	b	a	h	b	b	a	h	h	h	a	h	h	a	h	b	h	a	b	b	h	b	h	b	b	a	a	b	h	b	h	a	a	h	a	a	h	h
128902	CGGAAAAAATGATATTCCTGAGGGAAAACGAAAATTTAGTTTCTTGATGGATGGATTGGAGATGGCGCTGTGTATTTATATAATACCTATAGTGT	16	45.617	a	a	h	b	h	a	-	h	a	-	a	h	b	b	a	a	h	a	a	a	a	a	h	b	h	a	b	b	h	b	h	b	b	a	a	-	a	b	h	a	a	a	a	a	h	h
82385	CGGGATCCCGTGGGATCTCGAATTTGGGTCTCATGTCAAGATTGCATTCCCTAGCCTCAACAATTCTATCACTTTACCTACGGGGGCCTACACGC	16	54.185	a	a	b	b	h	h	-	-	a	-	a	b	b	b	a	a	h	a	h	a	a	a	h	h	h	a	b	b	b	b	h	b	b	a	a	-	a	b	h	a	a	a	a	a	h	h
75962	CGGCCGTCCCGCGTGGGTGACGGTGGCTGTCAGGCGTCGCGGCTTATCGGCGTCGCGCGAGGTGCCTTATCCTGTATGCTTTGATTTCTTTATGG	17	0	b	h	h	b	b	b	b	b	b	b	h	a	b	b	b	b	a	b	h	h	a	b	b	b	b	h	-	h	b	b	b	b	b	h	b	b	h	b	b	h	b	b	b	a	b	b
106022	CGGCGCCGTCTCTGATTCAACGCTGATTTCGATAGTTTATCACCCGATTACTGGAAAATTATAGATAGAGTTAAGGGAATTTGTTTGTTGTTGGT	17	2.364	-	h	h	b	b	b	b	b	b	b	h	h	b	b	b	b	a	b	h	h	a	b	b	b	b	h	h	h	b	b	b	-	b	b	b	b	h	b	b	h	b	b	b	a	b	b
84687	AATTCATTCAAAAGTCCACCTACACTTTTTAATTGCGTCTGAGGCAAGTTCTCCCTTTTCACACGCTAATGTCCATTGAGCAATGTTCGAGTGCAA	17	2.364	b	h	h	b	b	b	b	-	b	b	h	h	b	b	b	b	a	b	h	h	a	b	b	b	b	h	h	h	b	b	b	b	b	b	b	b	h	b	b	h	b	b	b	a	b	b
26268	CGGTCATATTAAACTGGGGTCACTTTACTACTTTTATACACTCAATAAAATAGTTATGCCTGTACACCGATGTGGATTAGGCAGAACGCGCGAAA	17	3.5	b	h	h	b	b	b	b	b	b	b	h	h	b	b	b	b	a	b	h	h	a	b	b	b	b	h	h	h	b	b	b	b	b	b	b	b	h	b	b	h	b	b	b	a	b	b
4249	CGGCAAGCGTTTAAAAAAGTTCCCCATCGGTTGGCAACATTAATCGAGTGTTCCCCACTCCAGTGTTCCAAAGCATTATAGGGACAATAAAATTA	17	5.224	b	h	h	b	b	b	b	b	b	b	h	h	b	b	b	h	a	b	h	h	a	b	b	b	-	h	h	h	b	b	b	b	b	b	b	-	h	b	b	h	b	b	b	a	b	b
54643	AATTCCGTTTTATCGCCATTTTAGCCATTCTTTGCATATCGTATAAACAACTATTACGTGACTATTGCATAATGGCAATCAGTAACACACGGTTGT	17	6.947	b	h	b	b	b	b	b	b	b	b	h	h	b	b	b	h	h	b	h	h	a	b	b	b	b	h	h	h	b	b	b	b	b	b	b	b	h	b	b	h	b	b	b	h	b	b
71939	CGGTGGACAAATGCGGAACAAATTTTTTTGGAAGAAAACACAAGGTGCCGCTCGAAAGTGGCGCCTTTTTCAAGTGCAAACTTAAGTTGGTATTT	17	8.661	b	h	b	b	b	b	b	b	b	b	h	h	b	b	b	h	h	b	h	h	a	b	b	b	b	h	h	b	b	b	b	b	b	b	b	b	b	b	b	b	b	-	b	h	b	b
56994	AATTCACCTGCACGTCTATTCAATATCACAAACCGCTGATCCAACAAGCTGACATCTCAAGTCCTTCCCTCAATAACTGCCAATCGATTCAAAAAT	17	8.661	b	h	b	b	b	b	b	b	b	b	h	h	b	b	b	h	h	b	h	h	a	b	b	b	b	h	h	b	b	b	b	b	b	b	b	b	b	b	b	b	b	b	b	h	b	b
117792	AATTCCAAAAAACTGGTAAAGATTGTCACAGGCGCTCGCCAAATGTAGACTTGCTTTGGCGCATTTCTCTAAATCTTCTCGGATGCCTTGCATCTC	17	10.96	b	h	b	b	b	b	b	b	b	-	h	h	b	b	b	h	h	b	h	b	a	b	b	b	b	h	h	b	b	-	b	b	b	b	b	b	b	-	b	b	b	b	b	h	b	b
103099	CGGTTACATTCGTAATAACATTCATTAGTCAAATGAGCATGCAATTTCGTTACTTTTTCGAAAGCTTTGTATTCTTAGAGTACATTAAAATAATA	17	10.96	b	h	b	b	b	b	b	b	b	b	h	h	b	b	b	h	h	b	h	b	a	b	b	b	b	h	h	b	b	b	b	b	b	b	b	b	b	b	b	b	b	b	b	h	b	b
18087	AATTCTGTCTGTTTTACTCGCGGCGTATCTAACAAACGGTCGCTGCCAAATCCGTAGCTACAAAATACGCCTCTGTATTTTATAGCGAAGATTTTT	17	11.525	b	h	b	b	b	b	b	b	b	b	h	h	b	b	b	h	h	b	h	b	h	b	b	b	b	h	h	b	b	b	b	b	b	b	b	b	b	b	b	b	b	b	b	h	b	b
22826	CGGCCTAAGGTGCTCCTGACCAATTTTCAATCAAACCAGTTCAGCTGGTTTTTGAGTTTATAAATGGCGTCTGACACGACTTTCTTTTAAATGTT	17	11.525	b	h	b	b	b	b	b	b	b	b	h	h	b	b	b	h	h	b	h	b	h	b	b	b	b	h	h	b	b	b	b	b	b	b	b	b	b	b	b	b	b	b	b	h	b	b
127043	CGGCCACTAAACTTTTGCTGTTGTTCGTATTTCAGTTGGTTTTCCCCGTCTACGTAGCCTATCTATCGACTTGTTTGCTGCTGTAGGCGTAGCGC	17	13.825	b	h	b	b	b	b	b	b	b	b	h	h	b	b	b	h	h	b	h	b	h	b	b	b	b	h	h	b	b	b	b	b	b	b	b	b	b	b	b	b	b	b	b	h	b	b
29620	CGGTACATCAACCATCTTGAAGTGGTTAAACGTGAAAGGTGCGTAAAAGGTAGGCCTTCCTGTTTTACGGCATGTAGTTACAAAGCCATCATCGT	17	14.39	b	b	b	b	b	b	b	b	b	b	h	h	b	b	b	h	h	b	h	b	h	b	b	b	b	h	h	b	b	b	b	b	b	b	b	b	b	b	b	b	b	b	b	h	b	b
115778	AATTCTTTTTTATATTAAGCAACTGATATTTTTTGTGACTTTTTCGACTTTTTGTGTAGGTATTGGACCTAGGTCCAATGTACTTCCACGCTGATA	17	14.39	b	b	b	b	b	b	b	b	b	b	h	h	b	b	b	h	h	b	h	b	h	b	b	b	b	h	h	b	b	b	b	b	b	b	b	b	b	b	b	b	b	b	b	h	b	b
48478	CGGGTTGACTTCAGTAGGGGAGGCTAAAAATAGTTTTACCGCAAATTCATGTGCCTAAGCTAGACATTTAACGATTAGATGGTTTACCTGTAAAC	17	14.955	b	b	b	b	b	b	b	b	b	b	h	h	b	b	b	h	h	b	h	b	h	b	b	b	b	h	h	b	b	b	b	b	b	b	b	b	b	b	b	b	b	b	b	h	b	b
59152	CGGCGACACCATACGGCTTTTCACAAACAAGCCATAACACCACAAAACGGCGTAAATAATTCGGATGGAGATTTAAAAGTACCATTAGCGGTCAC	17	14.955	b	b	b	b	b	b	b	b	b	b	h	h	b	b	b	h	h	b	h	b	h	b	b	b	b	h	h	b	b	b	b	b	b	b	b	b	b	b	b	b	b	b	b	h	b	b
110083	AATTCATACTTGCATACTAAAAACTCTGTGTCATTTTTGTACCGACGCAAAAGCTGTCAATCAGTAAGTAGGAATTTCATTATGAAAATTATGCGA	17	14.955	b	b	b	b	b	b	-	b	b	b	h	h	b	b	b	h	h	b	h	b	h	b	b	b	b	h	h	b	b	b	b	b	b	b	b	b	b	b	b	b	b	b	b	h	b	b
57192	AATTCTTTTGTTATCAAAGTAAAAACATGATTAAACGAGTGCGATATTTATGTATAGGTTGTAAAATTTAACATTTAACATTTCAATTATAAGTAG	17	14.955	b	b	b	b	b	b	b	b	b	b	h	h	b	b	b	h	h	b	h	b	h	b	b	b	b	h	h	b	b	b	b	b	b	b	b	b	b	b	b	b	b	b	b	h	b	b
114518	AATTCCAATTTGTTCAAAACAAGGCTAATTAATAGTTAAGGCCAGTAATAAAACGAAGTAAAGCTGTATAACAAATCTATATCAGTTTAACGTTTA	17	14.955	b	b	b	b	b	b	b	b	b	b	h	h	b	b	b	h	h	b	h	b	h	b	b	b	b	h	h	b	b	b	b	b	b	b	b	b	b	b	b	b	b	b	b	h	b	b
101997	AATTCGGGGCAAATTAATGATGGAGTGCGACCACGCTGACTCTTAATAGCCTCTTTTGGATTTCAATTACGGTTGTTTGTCTCGACAAGGCCCTGT	17	14.955	b	b	b	b	b	b	b	b	b	b	h	h	b	b	b	h	h	b	h	b	h	b	b	b	b	h	h	b	b	b	b	b	b	b	b	b	b	b	b	b	b	b	b	h	b	b
88946	AATTCGGTTTCTGAACATTTAACTTACACATTTTTTTTTAAATTGGAAGTAATCGTCTAAGACGCACCATAGTTCTCGGATGCGTTCGAAACTCAA	17	14.955	b	b	b	b	b	b	b	b	b	b	h	h	b	b	b	h	h	b	h	b	h	b	b	b	b	h	h	b	b	b	b	b	b	b	b	b	b	b	b	b	b	b	b	h	b	b
126770	CGGTCTTTGTCAATGGGATTCATTAGGTAAGCATAATGAACAGACTGTAGGTGGGCTTGGGCTCGGTACCAATCTGATTTAATTACAACACGTGT	17	14.955	b	b	b	b	b	b	b	b	b	b	h	h	b	b	b	h	h	b	h	b	h	b	b	b	b	h	h	b	b	b	b	b	b	b	b	b	b	b	b	b	b	b	b	h	b	b
58251	AATTCAATAGTGACACGTATTCAAGCCCAGTAGTGACAGGTTGCTAGCCTGTTGCCTAACATACCAAAACTTTATTTTGTCGCTTCTTGCGGCACC	17	14.955	b	b	b	b	b	b	b	b	b	b	h	h	b	b	b	h	h	-	h	b	h	b	b	b	b	h	h	b	b	b	b	b	b	b	b	b	b	b	b	b	b	b	b	h	b	b
25587	CGGTTTACACGTAGACGCCTCCCTATCTAGTGCCGCAGTGTATATTTGTTTGTTATCGCCTTTAGGTTTGACATTTAGGCTGGTGCTATGTTGAA	17	14.955	b	b	b	b	b	b	b	b	b	b	h	h	b	b	b	h	h	b	h	b	h	b	b	b	b	h	h	b	b	b	b	b	b	b	b	b	b	b	b	b	b	b	b	h	b	b
84697	CGGCTTTGATGAGCGTGCGAACTATAATACACCAACTATTTGCATTTTTGCGAAACTGTAACTTCAATTTTATTACCTAGGTCTACAGTAAGGCC	17	14.955	-	b	b	b	b	b	b	b	b	b	h	h	b	b	b	h	h	b	h	b	h	b	b	b	b	h	h	b	b	b	b	b	b	b	b	b	b	b	b	b	b	b	b	h	b	b
68733	AATTCCGAGATTCTTACCTTAATTAACCTTAAATGGTTGGACTATATCTCTAGTTTAGGGCATGGAGAGTGACATAGGCTAATTTTGTCTCTTCAT	17	14.955	b	b	b	b	b	b	b	b	b	b	h	h	b	b	b	h	h	b	h	b	h	b	b	b	b	h	h	b	b	b	b	b	b	b	b	b	b	b	b	b	b	b	b	h	b	b
60330	CGGTGACATTACCTTATCATGTTGGATGAAAACTTTAGTGTTGTTAATGTGAATCATCTATGGACTATGCACTACTTACTTAGTTATGTCAACAA	17	14.955	b	b	b	b	b	-	b	b	b	b	h	h	b	b	b	h	h	b	h	b	h	b	b	b	b	h	h	b	b	b	b	b	b	b	b	b	b	b	b	b	b	b	b	h	b	b
17220	AATTCATCAAATATTGAAACTAATAACTAGAAATTATCCATAGGTTTATTTTATGGCGTTAACAATGGATATGGAGACTCGACATACACAAGGGTT	17	14.955	b	b	b	b	b	b	b	-	b	b	h	h	b	b	b	h	h	b	h	b	h	b	b	b	b	h	h	b	b	b	b	b	b	b	b	b	b	b	b	b	b	b	b	h	b	b
95026	CGGTGCGGTAAACGGTCCTGTGGTATATACCTAAATGACGATTCATAAATTTTATCTATAAATCCTGAGCACCTGCATTAAAATAAATGGAAGCA	17	14.955	b	b	b	b	b	b	-	b	b	b	h	h	b	b	b	h	h	b	h	b	h	b	b	b	b	h	h	b	b	b	b	b	b	b	b	b	b	b	b	b	b	b	b	h	b	b
85593	AATTCTTGCCACTGAGTGTTACTTAAACTGGAGTCGAAAATCCCACGAGTGTATGGGATGAGAACTATTTGTCACACGCGTTGTCGTGCTAGAATA	17	14.983	b	b	b	b	b	b	b	b	b	b	h	h	b	b	b	h	h	b	h	b	h	b	-	b	b	h	h	b	b	b	b	b	b	b	b	b	b	b	b	b	b	b	b	h	b	b
94465	CGGTAATATTACCATAAGCTGGTAAGATACGAAATCAACGATTTATATGATTCTTTTGTTATTGCATTATGTAAAACGGGTGTCTCTCTCTTTCA	17	16.09	b	b	b	b	b	b	b	b	b	b	h	h	b	b	b	h	h	b	h	b	h	b	h	b	b	h	h	b	b	b	b	b	b	b	b	b	b	b	b	b	b	b	b	h	b	b
73068	AATTCTTTGGGGGCTCTCCGTTCGGCGATTTGTTTGCAGGTTCGATTTTCGGTTGACTGTTTTTACACGTGGAAAAGAAATTGAGAAGTCTGTGTG	17	16.333	b	b	b	b	b	b	b	b	b	b	h	h	b	b	b	h	h	b	h	b	h	b	h	b	b	h	h	b	b	b	b	b	b	b	b	b	b	b	b	b	b	b	b	h	b	b
39500	CGGTAAAATCACTCGCACATCCTCAGTTACTCATTACATCGATATAGTCAGCCGTTGAAGGTGTACCAGTACGTCTAGTATGTTCATTTCGATGG	17	16.654	b	b	b	b	b	b	b	-	b	b	h	h	b	b	b	h	h	b	h	b	h	b	h	b	b	h	h	b	b	b	b	b	b	b	b	b	b	b	b	b	b	b	b	h	b	b
21986	CGGTCCTTTCGACCCGAGCGGGCCATGTCCTGCTGTCCGCGCGAACTCTGATCAGTGCATCCCGACTTTATTGTGCAAATACTAAAATGAACACT	17	16.654	b	b	b	b	b	b	b	b	b	b	h	h	b	b	b	h	h	b	h	b	h	b	h	b	b	h	h	b	b	b	b	b	b	b	b	b	b	b	b	b	b	b	b	h	b	b
43170	AATTCCGTTTTCCTCTTCACCATCTCGACGTCGTCAAACGAGACCCATTGATTGCCTTTGTAGGCGTAGGGACCCATTCTGTTGTAGGGGTCTTTA	17	16.654	b	b	b	b	b	b	b	b	b	b	h	h	b	b	b	h	h	b	h	b	h	b	h	b	b	h	h	b	b	b	b	b	b	b	b	b	b	b	b	b	b	b	b	h	b	b
84823	CGGACTGTGGCGACTCGGCGAGCCTCTACTTTACACGTCATGACAGTGCAACGACGCACTCGTTGCTTCGTTTTGCTTCATTTGCGGGCCGTTTA	17	16.654	b	b	b	b	b	b	b	-	b	b	h	h	b	b	b	h	h	b	h	b	h	b	h	b	b	h	h	b	b	b	b	b	b	b	b	b	b	b	b	b	b	b	b	h	b	b
78223	CGGATTAAATGCGATACAATGCACTGCGAAAGAGCTTAGGGCACATACATAACGTTAACATCATGCCTGTATTCCCAAAAGGGGAAGGAAGAACA	17	16.654	b	b	b	b	b	b	b	b	b	b	h	h	b	b	b	h	h	b	h	b	h	b	h	b	b	h	h	b	b	b	b	b	b	b	b	b	b	b	b	b	b	b	b	h	b	b
107809	AATTCAACAATCTCAATGAATTTAAGTATCGAAAGCAGTCAACCATCATAGGGACAATATCAATATGGTATCTATCTACGACTACGACTAACGACT	17	16.654	b	b	b	b	b	b	b	b	b	b	h	h	b	b	b	h	h	b	h	b	h	b	h	b	b	h	h	b	b	b	b	b	b	b	-	b	b	b	b	b	b	b	b	h	b	b
115216	AATTCAAAAATCCAGTGCCACGTTTAGCAATTTCAGGGTAACCAGATGGTGGTCATCTAGTTTTTAACCTCAGGTATTAAGTGACAGGGCCGATGT	17	16.654	b	b	b	b	b	b	-	b	b	b	h	h	b	b	b	h	h	b	h	b	h	b	h	b	b	h	h	b	b	b	b	b	b	b	b	b	b	b	b	b	b	b	b	h	b	b
113886	CGGCGTGCGCGTACGCTGCGTGGTAACTCATTGGGAGAAAATCCCCTTAAATTATTGGTTTTTCAGTTCATTTCTAAATGCAAACTCTTTCAAGC	17	16.654	b	b	b	b	b	b	b	b	b	b	h	h	b	b	b	h	h	b	h	b	h	b	h	b	b	h	h	b	b	b	b	b	b	b	b	b	b	b	b	b	b	b	b	h	b	b
18209	AATTCCACCCCTAAGGGGATAAAATAAGGTACAAGAAAGCTATTAATAATAACACTTCTTAACGTGAGCGAAGCCACTGGCAAAAGCTAGTTTAGG	17	16.654	b	b	b	b	b	b	b	b	b	b	h	h	b	b	b	h	h	b	h	b	h	b	h	b	b	h	h	b	b	b	b	b	b	b	b	b	b	b	b	b	b	b	b	h	b	b
27120	CGGGAATTTTACCTAGTCCAAATTCAAATTAAAAGATTTTTTCATCCAGGAAAAGAAAACAGTAAGTTGTCACGTAAATGATAACTCGTCCAGTA	17	17.219	b	b	b	b	b	b	b	b	b	b	h	h	b	b	b	h	h	b	h	b	h	b	h	b	b	h	h	b	b	b	b	b	b	b	b	b	b	b	b	b	b	b	b	h	b	b
109677	AATTCATTAAATCTTTGAACCTTGGTGGTGGTATGATTTGGGCTCTTGATTTAGATGACTTCAATAACAGGTGTAGTGAAGGAAAACACCCACTAC	17	18.029	b	b	b	b	-	b	b	b	b	b	h	h	b	b	b	h	h	b	h	b	h	b	h	b	b	h	h	b	b	b	b	b	b	-	b	b	b	b	b	b	b	b	b	h	b	b
31196	CGGGGATCGAGGTCGTAACGAATTTTTGGATTTATTTGTAAGTAGGCTGAATTGAGTTTAGGAAACGGCATTTTTGTGTATCTCTCTTACTCTCT	17	18.93	b	b	b	b	b	b	b	b	b	b	h	h	b	b	b	h	h	b	h	b	h	b	h	b	b	h	h	b	b	b	b	b	b	b	b	b	b	b	b	b	b	b	b	h	b	b
36347	CGGACGCGCTAAAAGCCACAGTCCATACTCTATACTAAACAGAGAGTTAGCCACTGAAATTTCACCCGTTTTTTTTTTGTTTTATGATTGACAGC	17	20.662	b	b	b	b	b	b	b	b	b	b	h	h	b	b	b	h	h	b	b	b	b	b	h	b	b	h	h	b	h	b	b	b	b	b	b	b	b	b	b	b	b	b	b	h	b	b
30359	AATTCAAAAATCCAGTGCCACGATTAGCAATTTCAGGGTAACCAGATAACTAAACGTGAATATTGCAGTGACAGGATGCTAGCCCATCGCCCACAA	17	23.144	b	b	b	b	b	b	h	b	h	b	h	h	b	b	b	h	h	b	b	b	b	b	h	b	b	h	h	b	h	b	b	b	b	b	b	b	b	b	b	b	b	-	b	h	b	b
21921	CGGCACGCGTCAATTTTCCCGCCAAATTAGAACCTTACCCTACCAAATTCCGCTCAATGTCAAACATTAGGAGGAGTTGAAAAGAAAATTTGCAT	17	34.937	b	b	b	h	b	b	h	b	h	b	h	h	b	h	b	h	b	b	b	b	b	b	h	b	b	h	b	b	a	b	h	b	b	b	b	b	b	b	b	b	b	h	b	b	h	b
98723	AATTCAAATTTACTCTTCCAGTTCGTGGGCTGCCTGGTCCTCATAATTCTCCTGGAGCTCTCAGTGGGCATAGCTGCTGCAGCCCTGCGTCCCCAG	17	35.513	b	b	b	h	b	b	h	b	h	b	h	h	b	h	b	h	b	b	b	b	b	b	h	b	b	h	b	b	a	b	h	-	b	b	b	b	b	b	b	b	b	h	b	b	a	b
79190	CGGTCAAACCCAAGGTTAAAGAAATAATACGCAAGTGTTTCTAAAAACACGTAACTTGTGTACCTATCACTCTGAATTAATGATAAATTTGTATA	17	35.513	b	b	b	h	b	b	h	b	h	b	h	h	b	h	b	h	b	b	b	b	b	b	h	b	b	h	b	b	a	b	h	b	b	b	b	b	b	b	b	b	b	h	b	b	a	b
113470	CGGTTTACATATCTATGTCTTGGCTCTTTGCTGGCTAAACAAAACAGAACAATTTGTTAATTATTGGGAATTATAATGTTAGGTTACATAGACAA	18	0	h	a	h	b	a	a	a	h	a	a	a	a	-	b	h	b	h	-	a	h	a	h	a	a	a	h	h	-	a	b	b	h	b	a	h	a	a	b	b	h	b	h	a	a	h	h
20799	AATTCATCGGATACATTTGCGGATAGCCAGTTTGGCCTCTTGCCAGCGCTCATGACAATATCCTAACCTAAAAGGTCGTAAGTGCTAGCCGTTCAC	18	34.305	h	a	h	h	a	h	a	a	b	a	a	b	b	b	a	h	h	-	a	a	a	h	a	a	a	h	a	b	a	b	b	a	a	a	a	a	b	a	b	h	b	a	a	a	h	a
17505	CGGTTTAGCACAGCAAAGGGGGAATAGAAATACGTACGACACAGACCTTGCCCGTCACTGTCTAGGCCTCAATTCACACCAGAAGAGCGGCGAAG	18	49.825	h	h	h	h	a	h	-	a	b	h	h	b	b	b	a	h	h	b	h	a	a	h	h	a	h	h	h	b	h	b	b	h	h	a	a	h	b	h	b	h	b	a	h	a	h	a
20560	CGGTTGCCATGTGAATATAGGTTTAATACGCAACTAATATCGATATTTTACATACATACATCACGCCTGTATTCCCAAATGGGGTAGGCAGAGCA	18	49.825	h	h	h	h	a	h	a	a	b	h	h	b	b	b	a	h	h	b	h	a	a	h	h	a	h	h	h	b	h	b	b	h	h	a	a	h	b	h	b	h	b	a	h	a	h	a
40124	AATTCGATTTTGCTGCAAGAGAACAGGCAGAAGAACTTAAGAATAGAGGACTACATGCAGCCGATGACTTGAAACAAAAAGCTCACGATGGCGCTA	18	49.825	h	h	h	h	a	h	a	-	b	h	h	b	b	b	a	h	h	b	h	a	a	h	h	a	h	h	h	-	h	b	b	h	h	a	a	h	b	h	b	h	b	a	h	a	h	a
54038	AATTCAAACGGAATGATAGAATTATCACTTTGAAATTATTATTTTTCTTTAAATAGAAGTTTATTTACAAGAAAGAAAAGAAACAGATGGGCGTCT	18	52.716	h	h	h	h	a	h	a	-	b	h	h	b	b	b	a	b	h	b	h	a	a	h	a	a	h	h	h	b	h	b	b	h	b	a	a	h	h	b	b	h	b	a	h	a	h	a
62540	CGGCTTAGCATAGCAAGGCGCGAGTAGAGATACGCGCGAGATAGACTAAGGTCAGTTCACACCGAGACGAGACGCGACGCGGCGTTGCGGGCACA	18	52.716	h	h	h	h	a	h	a	a	b	h	h	b	b	b	a	b	h	b	h	a	a	h	a	a	h	h	h	b	h	b	b	h	b	a	a	h	h	b	b	h	b	a	h	a	h	a
127752	AATTCAACGTGCCGTACAAATTGAAATACCACATCGACAGATGCCACAGGCCTGACAAAGAGAAATACAAGTGTCCGATTTGCGAGAAAATCTACA	19	0	b	a	a	h	a	b	h	a	b	a	a	-	a	-	h	h	a	h	b	a	b	a	a	a	h	a	a	a	a	a	a	h	a	b	a	h	a	a	a	a	a	b	h	h	h	a
78595	CGGTATTCGATCCCTGATTATAAGTAAGGATAAGTAAGGATATATTACCTTGATGACACTTCATAAACTGCATCTCGCATTTATTAAGAGCGACG	19	7.336	b	a	a	h	a	b	h	a	h	a	h	-	a	a	h	b	a	h	b	a	b	a	b	a	h	h	a	a	a	a	a	h	a	b	a	h	a	a	a	a	a	b	h	h	h	a
29887	CGGAAGGAACTTTTCCTGTCTTTATCAAGTTTTATATACCAGCACGGCAAGAGTTGACTGGTACAGGGTTCTATCAATTTATAAACTAACAATTA	19	25.21	b	h	h	h	h	b	h	a	h	a	h	b	a	a	h	b	h	h	b	h	b	h	b	h	h	h	h	a	a	a	a	h	a	b	h	h	a	a	a	h	a	b	h	h	h	h
56114	AATTCGGAGCAAGTGCTCCTTTCTTCACCCATTCCTTCAACGTCTTCGCCACATCTTCACTCTTCAGCTCCATCGTGATATTCACATCTTTCCGTA	19	27.265	b	h	h	h	h	b	-	-	h	a	h	b	a	a	h	b	h	h	b	h	b	h	b	h	h	h	h	a	a	a	a	h	a	b	h	h	h	a	a	b	a	b	h	h	h	h
20035	CGGCCCAAGATCGCGTGTAACGCTGTGGCTTTTTCTCTACAGTTATTGGCACTGTACAGTTTCTGCGACAGTGACGGTGACGTTAGTAAGTGGCA	19	28.809	b	h	h	h	h	b	a	a	h	a	h	b	a	a	h	h	h	h	b	h	b	h	b	h	h	h	h	a	a	a	a	h	a	b	h	h	h	a	a	b	a	b	h	h	h	h
91134	AATTCAAAAAATTCAGTGCCCTGCTGCTATATTTGTACCAAATTCCTAAGTATGCCAATTTTTCCCAGCACCAGCGTGGACCCCCGTCGAATCTCC	19	35.685	b	h	h	h	h	b	h	-	b	a	h	b	a	a	h	h	h	-	b	h	b	h	b	h	h	h	h	a	a	a	a	h	a	b	h	h	a	a	a	h	a	b	h	h	h	h
79347	CGGACGCCACACGGGATTTAAACTGTAATCAGATAATTTTGCTTCAATTTGTAACTTAACGAAACTTAGGAAGGATTATCGACGTTTTTATAATG	20	0	h	a	b	a	a	h	b	a	a	b	b	a	a	a	a	h	a	a	a	b	a	a	h	h	h	b	h	h	b	a	a	a	a	b	b	h	a	a	a	h	a	a	a	a	a	a
22507	CGGAACAAACCGAGCGCCAAAAAGTTCGACTACAACAAACCTAAAGCGAAATCCGAGGACTACTTCTACGAGCCGATGGTCGAAGAGCCATGGAA	20	0.588	h	a	b	a	a	h	b	a	a	b	b	a	a	a	a	h	a	a	a	b	a	a	h	h	h	b	h	h	b	-	a	a	a	b	b	h	a	a	-	h	a	a	a	a	a	a
116614	AATTCAACAGCTTATGGTCCATACACCTCGACGTTAACACGCAGGTCACATAGATACTCGGCACCATTATCACATTATGTGGTCTCATCAACAACG	20	0.588	h	a	b	a	a	h	b	a	a	b	b	a	a	a	a	h	a	a	a	b	a	a	h	h	h	-	h	h	b	a	a	a	a	b	b	h	a	a	a	h	a	a	a	a	a	a
71027	AATTCATGTGCTCTGCCTACCCCTCTTGGAAATAAAGGCGTGAGAATATGTATGTATGTAATTTAACATATCAGCACGTAGCATATCTCAACTTAT	20	2.302	h	a	b	a	a	h	h	a	a	b	b	a	a	a	a	h	a	a	b	b	a	a	h	h	h	b	h	h	b	a	a	a	a	b	b	h	a	a	a	h	a	a	a	a	a	a
78909	CGGCACCACAGTTCCTAAATCTATGTTAAATAAGCTATTTAACACAGAAACAATCATGACCCTAAGTCTCATACTTTTTTTTTTTAAAATCATCA	20	2.305	h	a	b	a	a	h	h	a	a	-	b	a	a	a	a	h	-	a	b	b	a	a	h	h	h	b	h	h	b	a	a	a	a	b	b	h	a	a	a	h	a	a	a	a	a	a
112763	AATTCGTTTGCGAGTTATCGCGGAATTGAGTGGAAACCGAGACAGCGCCGCCAGCGGAACGTTTGCACAACTGCCACGGTCGACAATTAGATATTT	20	4.011	h	a	b	a	a	h	-	a	a	-	b	a	a	a	a	h	h	a	b	b	a	a	h	h	h	b	h	h	b	a	a	a	a	b	b	h	a	a	a	h	a	a	a	h	a	a
17007	AATTCGCCCTTTACCTACATACGGAATTGTCAGTTTATAAACGCTCACCGTTATAAAGAGGAAGGCAAAATGTAAATTAATTCAATTATTATAATT	20	4.016	h	a	b	a	a	h	b	a	a	b	b	a	a	a	a	h	h	a	b	b	a	a	h	h	h	b	h	h	b	a	a	a	a	b	b	h	a	a	a	h	a	a	a	h	a	a
82887	CGGGCTAAAATGAGAGATTAAACACACAAAGACGGCGCATTGTTCTGAGAACCTTCGGGATGATATTATCTCACAGAATTTCGTTTCGCCTAAGA	20	5.737	h	a	b	a	a	h	b	a	a	b	b	a	a	a	a	h	h	a	b	b	a	a	h	h	h	b	h	h	b	a	a	a	a	b	b	h	a	a	a	h	a	a	a	h	a	a
50347	AATTCCCGTTTTACCCCTATGGGGGTAATTACCCCCAGATTAGGAACCACTGATCTATCTAGTAAGTAAAGTACCTAAGTAGTAATGCCTAGTGTA	20	6.33	h	a	b	a	a	h	b	-	a	b	b	a	a	a	a	h	h	a	b	b	a	a	h	h	h	b	h	h	b	a	a	a	a	b	b	h	a	a	a	h	a	a	a	h	a	a
59686	AATTCGTAGATCATTATTAAAGCTCACGACAGATTTTAATGTAATTTTCACAATCTTATATTCTTTAATAAAATGTTTATAGTTAAGTATGTAGTA	20	26.011	h	a	b	h	h	h	b	a	h	b	b	a	a	a	a	h	h	h	b	b	a	h	h	h	h	b	h	h	b	a	h	h	a	b	b	h	a	a	a	h	h	h	h	h	h	h
56972	AATTCATTGTTAATTAATGGCTGGTTGTACATTTAAAAAAGTTGACCATAACTATGCTTCTGTGCGAATCAATCAACCTTTTGGTGAATTACACAT	20	26.011	h	a	b	h	h	h	b	a	h	b	b	a	a	a	a	h	h	h	b	-	a	h	h	h	h	b	h	h	b	a	h	h	a	b	b	h	-	a	a	h	h	h	h	h	h	h
42571	AATTCACAGCCAACATTTTATGACCGCTTGATACTGCTTCAGAACTAAATTAGGTACACACATACACATACATATTCTCACGCCTGTATTCCCAAG	20	26.011	h	a	b	h	h	h	b	a	h	b	b	a	a	a	a	h	h	h	b	b	a	h	h	h	h	b	h	h	b	a	h	h	a	b	b	h	a	a	a	h	h	h	h	h	h	h
56234	AATTCTGAAACACTTGGTATTACAGCAGAAGAGCAGAACTAATTATGGTTATTACCTGATCATTTCCAGGATTCAGCCTCCCTCCAAACATTCGCG	20	26.011	h	a	b	h	h	h	b	a	h	b	b	a	a	a	a	h	h	h	b	b	a	h	h	h	h	b	h	h	b	a	h	h	a	b	b	h	a	a	a	h	h	h	h	h	h	h
94090	CGGATGATCGTGCTCAACGACGGGTCCAAATGGAGGGACACCTCTTTGGATAGCCCTCGCCTCATCTGCATGGACAGCTAGAGGTTCTGCTTCTG	20	26.045	h	a	b	h	h	h	b	a	h	b	b	a	a	-	a	h	h	h	b	b	a	h	h	h	h	b	h	h	b	a	h	h	a	b	b	h	a	a	a	h	h	h	h	h	h	h
18868	CGGCGCGCGCGCACTCGCAGGGCGTGTTCGAACGCCGCCTGCCCAAGATATACAAGTTCGGGCTGGACAAGTCGAAGCGGGCCAGCTCGAGCGCG	20	27.153	h	a	b	h	h	h	b	a	h	b	b	a	a	a	a	h	h	h	b	b	a	h	h	h	h	b	h	h	b	a	h	h	a	b	b	h	a	a	a	h	h	h	h	h	h	h
23542	CGGTGGTTAGCTAGACTGTTATCACGAGGGGGAGTTGAATACCTAACAAAATACCTAGTCTGGACTGGACGGGGAAAACCTATGAGTAATTGTTA	20	31.264	h	-	b	b	h	h	-	a	h	b	b	a	a	a	a	h	h	h	b	b	a	h	h	h	h	b	h	h	b	a	h	h	a	b	b	b	a	a	a	h	h	h	h	h	h	h
41835	CGGTCACAAGCGTGTCAAGGCGGCGGATGCGGTAATATAATTGACAGTTGTAATAAATTTCAGCTACTATCGGAAAATGTACGTAGCACCACAGT	20	34.158	h	a	b	h	h	h	b	a	h	b	b	a	a	a	a	h	h	h	b	b	a	h	h	h	h	b	h	h	b	a	h	h	a	b	b	h	a	a	a	h	h	h	h	h	h	h
12019	AATTCCAGGAATCGTAAAACGTCGTCAAATATTCACCTATTGAAACATCAATAAGCAAAACCATTTCATTTATGATATTAATAGGATAAGTGGCAC	20	34.848	h	a	b	h	h	h	-	a	h	b	-	a	a	a	a	h	h	h	b	b	a	h	h	h	h	b	h	h	b	a	h	h	a	b	b	h	a	a	a	h	h	h	h	h	h	h
25103	CGGCTGAGAAGCCGCGGGACTACCAAACGACTATGACCTCGCTTTCTCGCCAGTCGGGCGGGACGGTGTCGGTGGGACTGCCGATTTGTAGCGGA	20	35.544	h	a	b	h	h	h	-	a	h	b	b	a	a	a	a	h	h	h	b	b	a	h	h	h	h	b	h	h	b	a	h	h	a	b	b	h	a	a	a	h	h	h	h	h	h	h
74330	CGGCTAGGCATAATGTAATACGGCGAGAGATTAGCCGCCACATTGTCGTTTTTAGTTCAGATTTTTAACACTCGTGGCGCTGCCTAACTTAAACA	20	36.997	h	a	b	h	h	h	h	-	h	b	b	a	a	a	a	h	h	-	b	b	a	h	h	h	h	b	h	h	b	a	h	h	a	b	b	h	a	a	a	h	h	h	h	h	h	h
73937	AATTCAATGGGAGTTTTTTGTTGATTGAACAAAAAGTTAACAGGATTTCAAGCAACATTATCTGTATAGTATCCAGCATTGTATTGTAAAACACAA	20	38.134	h	a	b	h	h	h	b	a	h	b	b	a	a	a	a	h	h	h	b	b	a	h	h	h	h	b	h	h	b	a	h	h	a	b	b	h	a	a	a	h	h	h	h	h	h	h
89860	AATTCCATTCTCTTAGTATATATGTGACTCTTAAATTTTTTGAGGAATACATACCAATCTCATTAGCTAGTACATCCATCTTGCTTCCCATACAGT	20	38.134	h	a	b	h	h	h	b	a	h	b	b	a	a	a	a	h	h	h	b	b	a	h	h	h	h	-	h	h	b	a	h	h	a	b	b	h	a	a	a	h	h	h	h	h	h	h
114280	AATTCGCATCGGGCAACAAAAATTAACTATAAATCAAATAAAATTACATTACTTCCATATTTAAATGTAATTTATAAGATTGATATTTGTTGTTTT	20	38.134	h	a	b	h	h	h	b	a	h	b	b	a	a	a	a	h	h	h	-	b	a	h	h	h	h	b	h	h	b	a	h	h	a	b	b	h	a	a	a	h	h	h	h	h	h	h
4967	CGGCCACACAAAACGGCAGAGACACAGTTCGTACACTATAACGCAGCTTTAATTTTCTGTTATTTTAGGACTTATTTATAAGCTTTCGCTGCCGT	20	38.134	h	a	b	h	h	h	b	a	h	b	b	a	a	a	a	h	h	h	b	b	a	h	h	h	h	b	h	h	b	a	h	h	a	b	b	h	a	a	a	h	h	h	h	h	h	h
55171	CGGGTGTCACCCATGCTAGCTACGCCACTGCCCCCTAGTAATAAAACATTGTATGGGCGGGTGGTTATCTTACTCTGCAGCTGACTACATGCACA	20	38.134	h	a	b	h	h	h	b	a	h	b	b	a	a	a	a	h	h	h	b	b	a	h	h	h	h	b	h	h	b	a	h	h	a	b	b	h	a	a	a	h	h	h	h	h	h	h
38332	CGGTCTCCAGTAATGAGCATATTTTAATTGCAAGTTTCTATGGACACATATGAATCCGAAAATTAAAATACATACGATTTTACAGGAAATTTATT	20	38.134	h	a	b	h	h	h	b	a	h	b	b	a	-	a	a	h	h	h	b	b	a	h	h	h	h	b	h	h	b	a	h	h	a	-	b	h	a	a	a	h	h	h	h	h	h	h
37521	AATTCCGTTGTAGCTTCTATCAAATGTCTAAATTATGATCCATAATGATGGATCGTCTGACGCATATCTTTGATAAAAGTACCCACACGCGTTAAT	20	41.025	h	a	b	h	h	h	b	a	h	b	b	a	a	a	a	h	a	h	h	b	a	h	h	h	h	b	h	h	b	a	h	h	a	b	b	h	a	a	a	h	h	h	h	a	h	h
12640	CGGACACCCTGTACAAATTGACTGTATCTGACACCGCGTATTAGTTGTTATTTGCTTATTGCAACGTAAATAATATTTGACGTCAACGTTACGTA	20	41.025	h	a	b	h	h	h	b	a	h	b	b	a	a	a	a	h	a	h	h	b	a	h	h	h	h	b	h	h	b	a	h	h	a	b	b	h	a	a	a	h	h	h	h	a	h	h
66987	AATTCAAGAGGTCTACACTTGTAGCATCTTTTCATTCATAATCCCGTGACACAGGTGTTGGTATTTACGTATTTACTTTGTGTATTAACTCAATAT	20	43.341	h	a	b	h	h	h	b	-	h	b	b	a	a	a	a	h	a	-	h	b	a	h	h	h	h	b	h	h	b	a	h	h	a	b	b	h	h	a	a	h	h	h	h	a	h	h
97442	CGGAAGATCTCAATTTAGTTTATGTTTAATTTAATGGTAGTACATAAGTTAGAGCGTCGTCAAACTCGGTGAAGAGTTCGCGACAGCTTCAAACT	20	51.946	h	h	h	h	h	h	b	a	h	b	b	a	h	h	a	h	a	h	h	b	a	h	h	h	h	b	h	h	b	a	h	h	h	b	b	h	h	a	a	h	h	h	h	a	h	h
46618	AATTCGGTAGGAACTAATTTCTTCCGCGGGGAACACTCGGGAAACTATCGCTGTCTTGTTAAACTTGTCTATGGTCAAACCCCATCAGACAAAATC	20	51.946	h	h	h	h	h	h	b	a	h	b	b	a	h	h	a	h	a	h	h	b	a	h	h	h	h	b	h	h	b	a	h	h	h	b	b	h	h	a	a	h	h	h	h	a	h	h
93929	CGGCACGAGGCGCCGATGCAGCATAACGTGACACCGAGTTGACTTCATATCAAATGTTATTCCAGGGAACACTCGTTCCCCACTTCGAACATTAG	20	59.562	h	h	h	h	h	h	b	a	h	b	b	a	h	h	a	b	a	h	a	b	a	h	h	b	h	b	a	h	b	a	h	h	h	b	b	h	b	a	h	b	h	h	h	a	a	h
96959	CGGAAAAGCATTATCAAGTTTTTAAAGGCGTCCGTGCTGTTAATCATTTGGAAAAACGCTTTATTCGTAATGTTAACCTGACATAAGAAATACGC	20	61.964	h	h	h	h	h	h	b	-	h	b	b	a	h	h	a	b	a	h	a	b	a	h	h	b	h	b	a	h	b	a	h	h	h	b	b	h	b	a	h	b	h	h	h	a	h	h
35911	AATTCTTAGTTCGGTAATACTGTACCAGCCTACGCCAAAAACAAAACAAAATGTCGTGTCTCCGTGTTGTTTAGTATCTACTTACTTTAATTTTCT	20	85.523	a	h	a	h	h	a	-	a	h	b	b	a	h	h	a	a	a	a	h	-	a	h	a	a	a	b	a	h	b	a	h	h	h	b	b	a	h	a	a	a	h	h	h	a	h	h
12186	AATTCGACGCGCAACGAGCAATAATTCACAATCATTGTGGCGTTACACACAAAATTACGCGTAACTAAATAAACTGGAGGTTAAATTTAATACAGA	20	86.096	a	h	a	h	h	a	-	a	h	b	b	a	h	h	a	a	a	a	h	-	a	h	a	a	a	b	a	a	b	a	h	h	h	b	b	a	h	a	a	a	h	h	h	a	h	h
44051	AATTCAACGGGGGCCCAATAGTTTCCTACGGAACCCGTAAGTCCACTTATCTGATCCATAAACCGCTATTTTGATGAGCTTTTTATGGTCCCAACA	20	94.677	a	a	b	h	h	a	h	a	h	b	-	a	a	a	a	a	a	a	h	-	a	h	a	a	a	-	a	a	b	a	h	h	a	b	b	a	a	a	a	a	h	h	h	a	h	h
123769	CGGCTGTGAACTTTAGTAGGCAATGAAAAACTATAAAAGGTAAAAATCATGTGGTCACAATAAACATGAATCATAATTATTTTTTATTCTAACCG	20	95.256	a	a	b	h	h	a	b	a	h	b	-	a	a	a	a	a	a	a	h	-	a	h	a	a	a	b	a	a	b	a	h	h	a	b	b	a	a	a	a	a	h	h	h	a	h	h
96432	CGGCACCACACGGGATCTATTTCAATAGACGCCATTTACACCATCTACGGTAGAAATGGAAATGGAGAGCCGTTATTCTAACCCGACATCACATA	20	100.995	a	a	b	b	h	a	b	a	h	b	-	a	a	a	a	a	a	h	b	-	a	h	a	a	a	b	a	a	b	a	h	h	a	b	b	b	a	a	a	a	h	h	h	a	h	h
42535	AATTCAGTGTATTTTCCATCAATATAGCAAGACTAGACGATCAATAGGTATATATCACAATATGTGATAAATATTGAAGGATGACAATTATTTATT	21	0	a	h	h	h	b	h	a	b	h	h	h	h	h	a	b	h	a	h	h	h	h	a	a	h	a	h	a	a	h	b	a	h	h	a	h	h	a	b	a	h	a	h	h	h	a	h
129316	AATTCACTCAATGTCATGAATACAAACAAATTACCCTTGTATTATCTAACGAGGTTGATAAAGCATACAAAACGATACACAGAAAAACCACGACAA	21	0.565	a	h	h	h	b	h	a	b	h	h	h	h	h	a	b	h	a	h	h	h	h	a	a	h	a	h	a	a	h	b	a	h	h	a	h	h	a	b	a	h	a	h	h	h	a	h
77637	CGGTAAAACAAATAGAAGATAAATTTAAAGAGGTCTTCATTTTCTAACTTCTTGAGGCAGCGAAATAATTGGCAATGAAAGATTGCTAACGAAAT	21	0.565	a	h	h	h	b	h	a	b	h	h	h	h	h	a	b	h	a	h	h	h	h	a	a	h	a	h	a	a	h	b	a	h	h	a	h	h	a	b	a	h	a	h	h	h	a	h
20600	CGGTCAAGACGGATCCTGTCGCTGCGTGCCCATTTATCCCCTGCCGACCTAATTTCTAAACAAGGAGGGGTCGTGGCACAGTCCGAGATAATCTT	21	5.318	a	h	b	h	b	h	-	b	h	h	h	h	h	a	b	h	a	h	a	h	h	a	a	h	h	h	a	a	h	b	a	h	h	a	h	h	a	b	a	h	a	h	b	h	h	h
22106	CGGATCTACCAATCCGTTACTTGTTTAGTGACGATTTAACTCAAACAAAACAACTCGACCTTTAACAAATGATCCTTCTTTAAGCCGCGCCGAAA	21	11.315	a	h	b	h	b	h	a	h	h	h	h	h	h	h	b	h	a	h	a	h	h	a	a	h	h	h	a	a	h	b	a	h	h	a	h	h	a	b	a	h	a	h	b	h	b	h
75859	CGGTCTTCTATTTGACAAGAAGTCGGTCAATTTCGCTTGTAGGGTCTTTAGAGTTGTATTACTTTTATCTGCTCTGATGGAGGTGTAAAAGTCGA	21	16.043	a	h	h	h	b	h	a	h	h	b	h	h	h	h	b	h	a	h	a	h	h	a	a	h	h	h	a	a	h	b	a	h	h	a	h	h	a	b	a	h	a	h	b	h	b	h
25723	CGGCGAGACACGAGCAGCAATTACGCGATATACTATACCTGCCACTGTCTAACTAGAGACGTCGGAAAGTGACAGACTATCTAGCGCGCGTCGTT	21	16.043	a	h	h	h	b	h	a	h	h	b	h	h	h	h	b	h	a	h	a	h	h	a	a	h	h	h	a	a	h	b	a	h	h	a	h	h	a	b	a	h	a	h	b	h	b	h
20244	CGGTCACTTATTTCCCTTTTATTGCCCCCGTATTTCCGCTCTCTGACGTCACATTCATTTAACGCATCGCTAATTGTACGAACTGGGCCTGGTTA	21	18.342	-	h	h	h	b	h	a	h	h	b	h	h	h	h	b	h	a	h	h	h	h	a	a	h	h	h	h	a	h	b	a	h	h	a	h	h	a	b	a	h	a	h	b	h	b	h
24530	CGGGTATATCTTTTCAAATCAATAGAGATTTAATTGTTACGGATACTTACTGCTTTAACAATAGCGGCAAGAGTCGAACTGTATTTGAAAACGAT	21	19.479	a	h	h	h	b	h	a	h	h	b	h	h	h	h	b	h	a	h	h	h	h	a	a	h	b	h	h	a	h	b	a	h	h	a	h	h	a	b	a	h	a	h	b	h	b	h
25435	CGGCACCTGTGTCAAACATTATTCCTTCACCTACGGTAAGTGTGCTTCGACACCTGAGCAAATTTCCAAATCAATACATTATGATATTTAAATCG	21	20.044	a	h	h	h	b	h	a	h	h	b	h	h	h	h	b	h	a	h	h	h	h	a	a	h	b	h	h	a	h	b	a	h	h	a	h	h	a	b	a	h	a	h	b	h	b	h
109099	AATTCAAATTTTAATTATTTGTTAACTCATTTAAGGTCATAGAAGTCGTTACAATGTCACGTGTTACATTCAACCCTGTATCAGTTTACTCCTATA	21	20.044	a	h	h	h	b	h	a	h	h	b	h	h	h	h	b	h	a	h	h	h	h	a	a	h	b	h	h	a	h	b	a	h	h	a	h	h	a	b	a	h	a	h	b	h	b	h
38718	CGGATGGATTTATTTGTATATTTTTGCTTTGACTTGACATCCCGTTCACCTCTGGCGACTGGTTAAAAAAACAATTATTCAGAAATGAGTTAAAA	21	23.542	a	h	h	h	b	b	h	b	-	b	h	h	h	b	b	h	a	h	h	h	h	a	a	h	b	h	h	a	h	b	a	-	h	a	h	h	a	b	a	h	a	h	b	h	b	h
44561	AATTCGCTAATGTTATGCCATCATTACGTTTTATTTGTTTGTTTTTTAATTATTCGTCTTCTTTTGTTTCAGGTAAGAATAGATCTCTCATTGGTT	21	26.442	-	h	h	h	b	h	a	h	h	b	h	h	h	h	b	h	a	h	h	h	h	a	a	h	b	h	h	a	h	b	a	h	h	a	h	h	a	b	a	h	a	h	b	h	b	h
26143	CGGCCTTCAAATGGAGGGCGAGGATTATCCTTCCTCGACCGACAAGACGAAAAAGGCCAAGAATAACACTGCCAAGAAAGTCGAGCCTCCGAAAA	21	26.442	a	h	h	h	-	h	a	h	h	b	h	h	h	h	b	h	a	h	h	h	h	a	a	h	b	h	h	a	h	b	a	h	h	a	h	h	a	b	a	h	a	h	b	h	b	h
125665	AATTCCCTGAGGAACTAGAAGATCCTGAAGTGTCACTTATGTTAGAATCCACATGTCTGTACACTTGGAAGCTTGCACTTTTACGGATCGTCATGT	21	26.442	a	h	h	h	b	h	a	h	h	b	h	h	h	h	b	h	a	h	h	h	h	a	a	h	b	h	h	a	h	b	a	h	h	a	h	h	a	b	a	h	a	h	b	h	b	h
25539	CGGCGCTAAACAGTTGCTGTTGTTGTAAAAAGCCGAATCACTATCCCATCGAGTGTGTATCGCGATTACTGGTGTTTTTTAACTCGTGCCTATCG	21	26.442	a	h	h	h	b	h	a	h	h	b	h	h	h	h	b	h	a	h	h	h	h	a	a	h	b	h	h	a	h	-	a	h	h	a	h	h	a	b	a	h	a	h	b	h	b	h
16256	AATTCACAAGAAAACGTTTCGTTTCACTCTTCCAGCATGAAAAATCGCAACAGGATAATAAAATAATTATAATTAAACGTTTTATGAATGAAACCG	21	26.442	a	h	h	h	b	h	a	h	h	b	h	h	h	h	b	h	a	h	h	h	h	a	a	h	b	h	h	a	h	b	a	h	h	a	h	h	a	b	a	h	a	h	b	h	b	h
86120	AATTCGTTATAATATTGCGTGTTAGCATTATGATAAAATGCATCGGTAGTAGTATTGTCATGTTTAAACCGTAAACGTAATAGCCATTCACGAGGC	21	26.442	a	h	h	h	b	h	a	h	h	b	h	h	h	h	b	h	a	h	h	h	h	a	a	h	b	h	h	a	h	b	a	h	h	a	h	h	a	b	a	h	a	h	b	h	b	h
58374	AATTCGATTCGCAATGAAACTTAAAAACACGATCTTGCAACACTATCAGCAGAGCGTCCAAAAAGTACGCGAACAAAAAACGTCGAAGAAAATAAG	21	48.99	a	a	b	h	b	a	a	a	a	a	h	h	a	h	b	a	a	h	a	a	h	a	a	h	a	a	-	-	a	b	a	h	h	a	a	a	a	b	a	h	a	h	b	h	b	a
97100	AATTCTAAGAGAGTGAATTAATTTTCAATTACAACGGAGAGTAAAGACAATTATTGTTCGTTGAGGTACTGTATATGAAGTATAGCAACAGTTTTT	21	63.318	a	a	h	h	b	a	a	h	a	b	h	h	b	h	b	a	a	h	h	a	h	a	a	h	-	h	a	-	a	b	a	h	b	a	a	a	a	b	a	h	a	h	b	h	b	a
26853	CGGTAGCGCGGATTTTACAAAATAGCTACGGAGTTAAATTCTCCATGAGATTCCTACATTAGAATGTTTTAGAAATGTAGCAAAAAAGCTACGAA	21	63.318	a	a	h	h	b	a	a	h	a	b	h	h	b	h	b	a	a	h	h	a	h	a	a	h	-	h	a	a	a	b	a	h	b	a	a	a	a	b	a	h	a	h	b	h	b	a
77927	CGGGCTTCAGGAGGCCTGCCGCGCCGTCCAGGCATTCGGGGGAGAGCTCGTTGTCGCCCCATGACCCTGGGAAGATGAATGACGATTTGCATAAG	21	68.027	a	a	h	h	b	a	h	a	a	b	h	h	-	h	b	-	a	h	h	a	h	a	a	h	b	h	a	a	a	b	a	h	b	a	a	b	a	b	a	h	a	h	b	h	b	a
77355	CGGTTTTTTTATTATAGAGTTGAATACACTTTCTTTTTTCGAGATTTATTTTTCACTTTCAATTCCAATAAAAGTAAAAGTATCAATGCTCGACG	21	68.027	a	a	h	h	b	a	h	a	a	b	h	h	b	h	b	-	a	h	h	a	h	a	a	h	b	h	a	a	a	b	a	h	b	a	a	b	a	b	a	h	a	h	b	h	b	a
126675	AATTCTATCCCGTCCGAGTAGCGGGCAACTGCTAGAAAAAAATACATGGAAAAATAAATACATTTAGGATCATTTTAGGTATTTTTAAGTTTTAAA	21	68.027	a	a	h	h	b	a	h	a	a	b	h	h	b	h	b	-	a	h	h	a	h	a	a	h	b	h	a	a	a	b	a	h	b	a	a	b	a	b	a	h	a	h	b	h	b	a
86552	CGGCATATCTCCTCTTAACTCCCGCATTGTTAAGCGTTTTCACTGGTCGTTACGCCACGCATACGGGATGCGATTGATTTTCACAGCATATGCCA	21	81.484	a	h	h	h	b	h	h	h	h	b	h	h	b	h	b	b	a	h	h	h	h	a	a	h	b	h	h	a	h	b	a	h	b	a	a	b	a	b	a	h	a	h	b	h	b	h
120512	AATTCATCCACGGCAACAATAGAAGGTCAAGAAACAGTAAACCGAGAGAAGTTCATGAAAGCGGACGACGATTTTGAGGATTTCTTCGAAGCATTT	21	81.484	a	h	h	h	b	h	h	h	h	b	h	h	b	h	b	b	a	h	h	h	h	a	a	h	b	h	h	a	h	b	a	h	b	a	a	b	a	b	a	h	a	h	b	h	b	h
99290	CGGCGGCGTGCTGTAGCCCCATCTGCGGACGGGCACACGGTCACTACAGGACTGAGAGGCTATTGCCGAACACCAACACCAATATCTAACATAAT	21	81.484	a	h	h	h	b	h	h	-	h	b	h	h	b	h	b	b	a	h	h	h	h	a	a	h	b	h	h	a	h	b	a	h	b	a	a	b	a	b	a	h	a	h	b	h	b	h
80922	CGGAAATTTAATACCATCAGACACTTTACGACTAAGTCCTCGATCACCAAAGTCACCAAAAACTTCCCCTAAACATGTGAAAAGGGACACTACAA	21	82.585	a	h	h	h	b	h	h	h	h	b	h	h	-	h	b	b	a	h	h	h	h	a	a	h	b	h	h	a	h	b	a	h	b	a	h	b	a	b	a	h	a	h	b	h	b	h
26376	CGGCAAGTTGAAATTTCAATGCAGTATTTTTAAACCTCAGTTATTATTTGTTCTTCGGTTAAAACACCAAAAGTCTTGCATTTCCATTCAATTAA	21	82.619	-	h	h	h	b	h	h	h	h	b	h	h	b	h	b	b	a	h	h	h	h	a	a	h	b	h	h	a	h	b	a	h	b	a	h	b	-	b	a	h	a	h	b	h	b	h
85169	CGGGTCTTACGTCTTGAGCTACCTGGGACGCACTGGTATAAACCATTTCAGGTAAGCTAAAATCAAACTTCCAGGCATCTTGTTTATAGGAAGAT	21	83.957	a	h	h	h	b	h	h	h	h	b	h	h	b	h	b	b	a	h	h	h	h	a	a	h	b	h	h	a	h	b	a	h	b	a	h	b	a	b	a	h	a	h	b	h	b	h
33951	AATTCATGTGCTCTGCCTACCCCTTTTGGGAATACAGGCGTGAGAATATGTATGTATGTTCCTGAAATAGATCTGATAATTACTATTGAGCCAATT	21	84.636	a	h	h	h	b	h	h	h	h	b	h	h	b	h	b	b	a	h	h	h	h	-	a	h	b	h	h	a	h	b	a	h	b	a	h	b	a	b	a	h	a	h	b	h	b	h
59523	AATTCCAAGTTTCAAATCAAGCTTTTTGTGCACACGTGAATTGAAAGATGCCTGGTCCCCTATAGGTACCTTTCTACAGCCCGCTAGAGATTTTTC	21	86.613	a	h	h	h	b	h	h	h	h	-	h	h	b	h	b	b	a	h	h	h	h	a	a	h	b	h	h	a	h	b	a	h	b	a	h	b	a	-	a	h	a	h	b	h	b	h
59521	AATTCACAAATCTCATAATCAATACCAATGCAGTACTACTAAATAATTCCGATAAATCCTCCAGAATCGATAGCCGCTTGTACTCGTACCCTGATG	21	86.613	a	h	h	h	b	h	h	h	h	b	h	h	b	h	b	b	a	h	h	h	h	a	-	h	b	h	h	a	h	b	a	h	b	a	h	b	a	b	a	h	a	h	b	h	b	h
77947	CGGCGGACGCCCATTTTCTCGATAAAAACGAATCGAAGCTTGAATTGAATGTGTTTAGAAAAGTATTGGGTATGTTTGCTCTGAGCTTTAACTCT	21	88.947	a	h	h	h	b	h	h	h	h	-	h	h	b	h	b	b	a	h	h	h	h	a	a	h	b	h	h	a	h	-	a	h	b	a	a	b	a	b	a	h	a	h	b	h	b	h
21777	CGGCCCACGGCGCGCGCGGCCGCAGCGTCGGGATGTCGTCCAGGGAGCGCGTGCGGACGTCGTACACCTTCAACTGAGGAGAGGGAAAGACATAA	21	90.118	a	h	h	h	h	h	h	h	h	b	h	h	b	h	b	b	h	h	h	h	h	a	a	h	b	h	h	a	h	b	a	h	b	a	a	-	a	b	a	h	a	h	b	h	b	h
56608	CGGACGGGACAACCTACAGCATGTTATAAAAACTTTGTGCTACTTTTAACACGAATTAGTATTTTAAAATGTTTAAATAAATTAGGACAATTTGG	21	90.697	a	h	h	h	h	h	h	h	h	b	h	h	b	h	b	b	a	h	h	h	h	a	a	h	b	h	h	-	h	b	a	h	b	a	a	b	a	b	a	h	a	h	b	h	b	h
59891	CGGTTACAGGATTTCCAATCACATTCCATTTGGACATCTTTGCGCAGTCGCTGAAGTGGCTGAAAATGAGAAGTCAAGACAAGTAAGCAATGGGA	21	113.188	a	h	a	a	a	h	a	h	h	b	a	a	b	a	-	b	a	a	a	h	a	a	a	a	b	a	h	a	h	-	a	a	-	a	a	b	a	-	a	a	a	a	b	a	b	h
30694	AATTCATGTGCTCTGCCTACCCCTCTTGGAAATACAGGCGTGACAATATGTATGTGTGTGTGTTAAAAATCGCGTTATCAACAAATCCGCCATAGC	22	0	b	h	h	h	h	h	b	h	h	-	h	a	a	a	a	b	h	h	h	h	b	h	h	h	a	h	h	h	b	h	a	b	h	h	h	b	h	h	a	h	a	a	h	b	h	b
34711	AATTCGGACGGCTTCGAGAACGATCCGAGTTTTCGGAGTCACTGCAATACATTACTTTATTCGGATACTCGTCCGTCCCAACGTCAATGTTAATAT	22	2.364	b	h	h	h	h	h	b	h	h	a	h	a	h	a	a	b	h	h	h	a	b	h	h	h	a	h	h	h	b	h	a	b	h	h	h	b	h	h	a	h	a	a	h	b	h	b
39440	AATTCGAGTGCACTCACATTCGACGCTTGACATGCGTTAATTACGTTGTTATAATCCCACGCTATCAATTAGCTTGTGTATGCAAATTATAAACTA	22	13.574	b	h	h	h	h	h	b	h	h	a	h	a	h	h	a	b	h	b	b	a	b	h	h	h	a	h	h	h	b	h	a	b	h	h	h	b	h	h	h	h	h	h	h	h	a	b
24819	CGGGGGCGCTGGCGCGACTCCAACGCGGCTTAGATAGCCATAACCTAACGAGGGATTATTCTACACTTAAGCCATTATTGTTTCTTCTTATTCGC	22	14.71	b	h	h	h	h	h	b	h	h	a	h	a	h	h	a	b	h	b	b	a	b	h	h	h	a	h	h	h	b	h	a	b	h	h	h	b	h	h	h	h	h	h	a	h	a	b
77067	AATTCAGGCGTGATGTATTTCTTAGCACATGTGTATCATGTTCGGTACCTTCTTAGGATTCGACACTTATGCCAGTATTGCTTCTACCTATTCGCG	22	14.71	b	h	h	h	h	h	b	h	h	a	h	a	h	h	a	b	h	b	b	a	b	h	h	h	a	h	h	h	b	h	a	b	h	h	h	b	h	h	h	h	h	h	a	h	a	b
25449	CGGTCGTTGCCGTAGTTCGACATGTGCGTCATGAATATGTTGATCTGTTGACAAGTTACGAAAATTTCAAATGAAGGTAAATGTCCACACTGTAA	22	15.275	b	h	h	h	h	h	b	h	h	a	h	a	h	h	a	b	h	b	b	a	b	h	h	h	a	h	h	h	b	h	a	b	h	h	h	b	h	h	h	h	h	h	a	h	a	b
22121	CGGTATGCCAGAGAAAAGTCTGGATGACCTTGCAGAGGCTGCGGATCGCATAGTTGAGATTATAAAGTATGAAAAAAAAGGACCTTATGTTGAGG	22	15.275	-	h	h	h	h	h	b	h	h	a	h	a	h	h	a	b	h	b	b	a	b	h	h	h	a	h	h	h	b	h	a	b	h	h	h	b	h	h	h	h	h	h	a	h	a	b
26426	CGGTGCGGTTGTTGTATGAATGTTGTAGTGAAAACATGCCAGATACATGTTTCTAGTAACTAAGACGTGGTGGTAGGTATACATGTATGTATATC	22	17.575	b	h	h	h	h	h	b	h	h	a	h	a	h	h	a	b	h	b	b	a	b	h	h	h	a	h	h	h	b	h	a	b	h	h	h	b	a	h	h	h	h	h	a	h	a	b
27755	CGGAGTCGAGGTAGAAACAAGAACTGTGGTTGACTTCTTACCCTCATTGCGGTAATCTTGTGGGAAATTAAGACAACCGCGACCGAGCAATCTGT	22	18.714	b	h	h	h	h	h	b	h	h	a	h	a	h	h	a	b	h	b	b	a	b	h	h	h	a	h	h	-	b	h	a	b	h	h	h	b	a	h	h	h	h	h	a	h	a	b
123234	AATTCGCTAATGATAAGCTTTCATGTTTCAATTATGTTTTTGTGACACATCAAATATGACATGTAGTAGTTAGGTGAGATAATGTCCCATCAGGTT	22	19.282	b	h	h	h	h	h	b	h	h	-	h	a	h	h	a	b	h	b	b	a	b	h	h	h	a	h	h	h	b	h	a	b	h	h	h	b	a	h	h	h	h	h	a	h	a	b
22186	CGGAATTTTGAGTTGGACGATTTTAATAATTAACCTCCGCTTGTGCTCGTATTAAATGAAATTATCTTTACTTTCACTCGTAAAAAGCACCTGAA	22	20.418	b	h	b	h	h	h	b	h	h	-	h	a	h	h	a	b	h	b	b	a	b	h	h	h	a	h	h	h	b	h	a	b	h	h	h	b	a	h	h	h	h	h	a	h	a	b
124137	AATTCATGTGCTCTGCCTACCCCACTTGGGAATACAGGCGTGAGAATATGTATGTATGTATGTAGAAAATATAAAAATACCGAACCACCGATACTG	22	20.418	b	h	b	h	h	h	b	h	h	a	h	a	h	h	a	b	h	b	b	a	-	h	h	h	a	h	h	h	b	h	a	b	h	h	h	b	a	h	h	h	h	h	a	h	a	b
27188	AATTCGTGGTTGAAATCTCTCGCAATGCTCACGAGCACCATGTATATTAGTTATATTAAACTCAGGGATGCTAAATGTTACTTTGTTTTAGCCTAA	22	20.418	b	h	b	h	h	h	b	h	h	a	h	a	h	h	a	b	h	b	b	a	b	h	h	h	a	h	h	h	b	h	a	b	h	h	h	b	a	h	h	h	h	h	a	h	a	b
88096	CGGGTGCTATATCTATATGTAGGAAAGTGACAGTGACCGAGTTGACAGGTGCGGAGAAAGCCACGAGAACGCTACTGCACAATATAAAGCTAATA	22	20.418	b	h	b	h	h	h	b	h	h	a	h	a	h	h	a	b	h	b	b	a	b	h	h	h	a	h	h	h	b	h	a	b	h	h	h	b	a	h	h	h	h	h	a	h	a	b
98674	CGGCACTGCCGCAATTGGCAGCCTACCGACTGAGACTTTTTGAGAAATGTTAACTTTTCAAACATGCAGTAAATTTGTGATGAAAGTGAGGACCC	22	20.983	b	h	b	h	h	h	b	h	h	a	h	a	h	h	a	b	h	b	b	a	b	h	h	h	a	h	h	h	b	h	a	b	h	h	h	b	a	h	h	h	h	h	a	h	a	b
94128	AATTCTAAACATAGGTCAGTGTAAAACAGAACCTATTTAATTTAAATAAATTAAGAATTTGCAACATGCACTCGGTACTTTGCTGATTATCTTCGT	22	24.473	b	h	b	h	h	h	b	h	h	a	h	-	h	b	a	b	h	-	b	a	b	h	h	h	a	h	h	h	b	h	a	b	h	h	h	b	a	h	b	h	h	h	a	h	a	b
70268	CGGAGCCGTCGAAAAAGGATCTACGCGTCTTTCCTTAGCTTTCTAAACTTACCAGGAGCTTCATTGTTTATGTGTGAGTAGCGACCTGCGGAACA	22	24.473	b	h	b	h	h	h	b	h	h	a	h	a	h	b	a	b	h	b	b	a	b	h	h	h	a	h	h	h	b	h	a	b	h	h	h	b	a	h	b	h	h	h	a	h	a	b
84542	AATTCAATGTGGTGGAAAAAATACATCACGCAATTGCAAATTGTAAGTACACGATTTATGTAAAGCACAATTTTATCCGCATTTTGACCTGTCACC	22	25.038	b	h	b	b	h	h	b	h	h	a	h	a	h	b	a	b	h	-	b	a	b	h	h	h	a	h	h	h	b	h	a	b	h	h	h	b	a	h	b	h	h	h	a	h	a	b
79240	CGGACGTCTGTCCGTCTGTCACCAAGCTGTATCTCAAGAACCGTAAGAGCTAGGCAATTGAACTTTTCAGAGATGATGTGTTTCTATTGTAAAGT	22	25.038	b	h	b	b	h	h	b	h	h	a	h	a	h	b	a	b	h	-	b	a	b	h	h	h	a	h	h	h	b	h	a	b	h	h	h	b	a	h	b	h	h	h	a	h	a	b
53385	AATTCATGACATCAATTAAGACTATCAAACTATATAATTGTGAACTTGTGCTCTTCAAAAACAACACATAGTACTTACTTCAATATAAGACACTCC	22	26.752	b	h	b	b	h	h	b	-	h	a	h	a	h	b	a	b	h	-	b	a	b	h	h	h	a	h	h	h	b	h	a	b	h	h	h	b	a	h	b	h	h	h	a	h	a	b
50734	AATTCGCGTTTTCGCTTTCAATGCGGTGGCATCGGGGGAAATTATGCTTTTGAAGCGTCGGCAATGAATGGATTAATAAATTAATATGAGTAAATA	22	26.752	b	h	b	b	h	h	b	h	h	a	h	a	h	b	a	b	h	b	b	a	b	h	h	h	a	h	h	h	b	h	a	b	h	h	h	b	a	h	b	h	h	h	a	h	a	b
88368	AATTCGCAAAGTTTAGATTAAAGAAAAACCGTAGGCTAAGTTTAAATTAATATCAGATCGTATAGTTTGTTAAGAAAACAAATGAAATGCTTCCCA	22	29.049	b	h	b	b	h	h	b	h	h	a	h	a	-	b	a	b	h	b	b	a	b	h	h	h	a	h	h	h	b	b	a	b	h	h	h	b	a	b	b	h	h	h	a	h	a	b
11519	AATTCGATCTTTCAGTGAAACTCCGAGCATATCCCTTTCCATAGCACATTGGGTGCCTTTAAATTTACGAATCAGCCCTATCGTGTCATGTTTGAG	22	29.051	b	h	b	b	h	h	b	h	h	a	h	a	b	b	a	b	h	b	b	a	b	h	h	h	a	h	h	h	b	b	a	b	h	h	h	b	a	b	b	h	h	h	a	h	a	b
59569	AATTCTTTGATGCGGAAACATTATTTAAAGAGCCTGTGCTGTAGGTACCATCGCGAACAGGGATTGTTGAGCCACTTACCTATGTTTGTAACTTGG	22	31.945	b	h	b	b	h	h	b	-	h	a	h	a	b	b	a	b	h	-	b	h	b	h	h	h	a	h	h	h	b	b	a	b	h	h	h	b	a	b	b	h	h	h	a	h	a	b
14727	CGGCGGGAACGTATGTTTGAGGCCATTCTGGTATGTCGCCGAGTGGAGAGCATTTAAATTTCGTTAATACATATGAAATATCCTGATACTGATTA	22	34.848	b	h	b	b	h	h	b	-	h	a	h	a	b	b	a	b	h	b	b	h	b	h	h	h	a	h	h	b	b	b	a	b	h	h	h	b	a	b	b	h	h	h	a	h	a	b
129253	AATTCAAACGCCGCGTCACCCTGAGACATCTCGGAAGTTAACCACTCAGCTCAAGTTGTGAATCGGCGCTGATTGAAGCGGGTCAATATTTAGGTC	22	38.341	b	h	b	b	h	h	b	h	h	a	h	a	b	b	a	b	h	h	b	h	b	b	h	h	a	h	h	b	b	b	a	b	h	h	h	b	a	b	b	h	h	h	a	h	a	b
89628	AATTCGCTGATTTTCTTTGCAGGCAAAGGTGAAAACATCTGGGATCACCTAACCCACAACCAGCCCTCCTTCATCCTTGACCAAAGCAACGGCGAC	22	38.341	b	h	b	b	h	h	b	h	h	a	h	a	b	b	a	b	h	h	b	h	b	b	h	h	a	h	h	b	b	b	a	b	h	h	h	b	a	b	b	h	h	h	a	h	a	b
61823	CGGCGCAGGAGGCGGAAGACGAGCGGCACGACGCCGAGCTGCTGGCGGCTGTCAAGGACTCGATGAAGCTGTGGCAGCAGAAGAGAGCTCGCACT	22	38.341	b	h	-	b	h	h	b	h	h	a	h	a	b	b	a	b	h	h	b	h	b	b	h	h	a	h	h	-	b	b	a	b	h	h	h	b	a	b	b	h	h	h	a	h	a	b
108980	CGGTCATCAATCTTGCTGTGCGCTGTTCGAGTGCTCAACCGTCATTTGCGCTGTTATCTAGTAAACTAAACATCGTATATCAAACGGCAAACTGC	22	38.923	b	h	b	b	h	h	h	h	h	a	h	a	b	b	a	b	h	h	b	h	b	b	h	h	a	h	h	-	b	b	a	b	h	h	h	b	a	b	b	h	h	h	a	h	a	b
77757	CGGAGTTACCGTTCAGGGCGTTGCTGTTGCCACCCCACTGGGGACCAGCTGGGTCCAGACCTAGAATTGAGAGTATTTGATTAATAACTAGTGAT	22	39.499	b	h	b	b	h	h	h	h	h	a	h	a	b	b	a	b	h	h	b	h	b	b	h	h	a	h	b	b	b	b	a	b	h	h	h	b	a	b	b	h	h	h	a	h	a	b
71003	CGGCCTCTCCCTACAGGAATGGAATTATAAACAGTAACGTGCAGTGATGGATCGACTCGCGACGTGCCGAAGGCGGCCATTTTTCACACATCCCC	22	45.043	b	h	b	h	h	h	h	h	h	b	h	a	b	h	a	b	a	h	b	h	b	b	h	h	a	h	b	b	b	b	a	h	h	h	h	b	a	b	b	h	h	h	h	h	a	b
58173	AATTCTCCCATCTTTTTTTGATAATGCCACAAGATTTGCGCCATAAAAACTTCATCTTCTTGAGGATCTTCACGTATCTTATTGACGTGCTGTGAG	23	0	h	a	b	h	h	a	a	b	a	b	h	b	h	h	h	h	h	-	a	h	h	h	h	a	-	h	h	h	h	a	b	a	a	b	a	a	h	a	b	h	b	b	b	a	h	h
69912	CGGTTATCGGGATCGCTAATAATAATAGTGTCCCCTTTAATCCCCTGTGATGGATGACAGCCTGCCCACCCCTTTTAATTGCAGAACACGTCAGT	23	0	h	a	b	h	h	a	a	b	a	-	h	b	h	h	h	h	h	a	a	h	h	h	h	a	b	h	h	h	h	a	b	a	a	b	a	a	h	a	-	h	b	b	b	a	h	h
21440	CGGAAGACTTAACTATTAAATATTTAATTCGAATTGGTACTATAATTCGAATGACAATCGATGATTGCCGAGCGGCATTACGAAAATGCATAGTA	23	10.599	h	a	b	a	h	a	a	b	a	b	h	h	h	a	a	h	h	a	h	h	h	b	h	a	b	h	h	b	h	a	b	a	a	b	a	-	h	a	b	h	h	b	b	a	h	h
73926	CGGCGTTCTCACGTTCGTTATGTAAAGGACGTGATGTTAATACTGATTGTTTGCAATTCGGTTCTAAGTAATGAGCTTGCCTCCAAGAATTGAAA	23	10.599	h	a	b	a	h	a	a	b	a	b	h	h	h	a	a	h	h	a	h	h	h	b	h	a	b	h	h	b	h	-	b	a	a	b	a	a	h	a	b	h	h	b	b	a	h	h
78192	CGGATATATGGCTTGCAAATGAACAAATTTGGAAAGAAAAACTTATCAATTTGCCGCAATGGTACAAGGTAATGTTGCTGAGTCGTCTTTAAACC	23	17.064	h	a	b	a	a	h	a	b	h	b	h	h	h	a	a	h	h	h	h	h	h	b	h	a	b	h	h	b	h	a	b	a	a	b	a	a	b	a	b	b	h	b	b	a	h	h
55763	AATTCGTGGACGACACAGTTTTTTTTGTATTTATTTTGTCGAGTACAAGCAGTCAAGCGAACAGAGTACAGACGCGCAGTGCGCGTTTGGCACAGC	23	25.838	h	a	b	a	a	h	a	b	a	b	h	h	h	a	a	h	h	h	h	h	h	b	h	a	-	h	h	b	a	a	h	a	a	b	a	a	b	a	h	b	a	b	b	h	h	h
63297	CGGGGAACAAGGGAGAGAGGGGATTACACGGGTCCAAAGGCGACAAAGGTGAACGGGTAAGTGTATGTAAATTATTAATTATGGCTAACGTGTAA	23	26.98	h	a	b	a	a	h	a	b	a	b	h	a	h	a	a	h	h	h	h	h	h	b	a	a	b	h	h	b	a	a	h	a	a	b	a	a	b	a	h	b	a	b	b	h	h	h
58248	AATTCATATGAAATGCGCCCTCTGCGTGGCACCGTTAAGTCTAAATTCGCTATGATACTGATGCGGAAGTAAGTCGTTGTGAATGTTTAATGCCCT	23	26.98	h	a	b	a	a	h	a	b	a	b	h	a	h	a	a	h	h	h	h	h	h	-	a	a	b	h	h	b	a	a	h	a	a	b	a	a	b	a	h	b	a	b	b	h	h	h
93925	CGGTATGCAGGTGAAGGGTAACTGGTTTTTAAATTATATACATCCGTATCACTTGGGACATTATTAAAACAAAATGATTGTTATCGGAGGAGCAA	23	27.545	h	a	b	a	a	h	a	b	a	b	h	a	h	a	a	h	h	h	h	h	h	b	a	a	b	h	h	b	a	a	h	a	a	b	a	a	b	a	h	b	a	b	b	h	h	h
29609	CGGAGTGTCAGTGTGTCAGTGCGATGCTCCCGCAGACAGAGTGTCACTCGCGCTCCTGACACCGCCATTCGCGACGTCGGCGTAACGGAGTGGCG	23	27.545	h	a	b	a	a	h	a	b	a	b	h	a	h	a	a	h	h	h	h	h	h	b	a	a	b	h	h	b	a	a	h	a	a	b	a	a	b	a	h	b	a	b	b	h	h	h
16015	AATTCTATTTACTACGACAGTAGAATTGCTACTCTACCCTACAGCGGCAATTAATACTTGCCCGAATTTTAACAGCGACAAACTCCTCTTGAGTAA	23	27.545	h	a	b	a	a	h	a	b	a	b	h	a	h	a	a	h	h	h	h	h	h	b	a	a	b	h	h	b	a	a	h	a	a	b	a	a	b	a	h	b	a	b	b	h	h	h
55327	AATTCGGCCTTAGATTAAGGTGACCAAGCTAGAAGTAATCAAAAACTCTAATCCTGAACACCTGAAACAAAATATGGTAGATGAAATATCTTTATT	23	27.545	h	a	b	a	a	h	a	b	a	b	h	a	h	-	a	h	h	h	h	h	h	b	a	-	b	h	h	b	a	a	h	a	a	b	a	a	b	a	h	b	a	b	b	h	h	h
42245	AATTCAAAACTTAACTTAATACACCTAAAATGGAATTAACCTGTCACATATTGGGTTGTTTGCGTCGCCTAAAAGTTATTCAAATAAATGATTCAA	23	27.545	h	a	b	a	a	h	a	b	a	b	h	a	h	a	a	h	h	h	h	h	h	b	a	a	b	h	-	b	a	a	h	a	a	b	a	a	b	a	h	b	a	b	b	h	h	h
50835	CGGCAGGTCGGTGACTTTACTAGATTATGCCAATTTCTGCTAAAGCACTGACATCTGGATCGACGCAGAAGCACGTCGAACTATACTCTGTTTAT	23	27.545	h	a	b	a	a	h	a	b	a	b	h	a	h	a	a	h	h	h	h	h	h	b	a	a	b	h	h	b	a	a	h	a	a	b	a	a	b	a	h	b	a	b	b	h	h	h
75999	AATTCCCTGCGGAACTATTAAAAAAAGGACCATTTTTGATTTGACTGTGCCATCCCTAAGATGTTTGTATCAAAGCAAGCGGTCTGATTGATGCAA	23	27.545	h	a	b	a	a	h	a	b	a	b	h	a	h	a	a	h	h	h	h	h	h	b	a	a	b	h	h	b	a	a	h	a	a	b	a	a	b	a	h	b	a	b	b	h	h	h
25700	CGGGTCACGGCCCCGTTCGACAGTACATTAACGTAAATACCTAACCGTTGTATGGACATCCCGCCTGTCGCTGCCCTCATGAATAAGTAAGCGTA	23	29.845	h	a	b	a	a	h	a	b	a	b	h	a	b	h	a	h	h	h	h	h	h	b	a	a	b	h	h	b	a	a	h	a	h	b	a	a	b	a	h	b	a	b	b	h	h	h
56787	AATTCAAAGAATTAGGCTTTCAATTCGGCTGTATTTTTTTATGTATGTTACTTCAGACAGAACTTAAAGGTAAACTGTATGTAGGCCCTAGCGCCA	23	29.845	h	a	b	a	a	h	a	b	a	b	h	a	b	h	a	h	h	h	h	h	h	b	a	a	b	h	h	b	a	a	h	a	h	b	a	a	b	a	h	b	a	b	b	h	h	h
31428	CGGAAATCTTGTTCGGGAAAATCTAACCAATGGCTGTGATGTCGTCGAACTAAACAACTGTAGCATGAAATACAGCTAAAATACCGCGCCGTGCT	23	29.845	h	a	b	a	a	h	a	b	a	b	h	a	b	h	a	h	h	h	h	h	h	b	a	a	b	h	h	b	a	a	h	a	h	b	a	-	b	a	h	b	a	b	b	h	h	h
49605	AATTCAATTCAGATCTATTTACTTTGTTAAAACTTCATTTCGTCGAAACGAAGTAGTATCTCATTAACATTTTATTCCACAAAACATAGCGTTTAA	23	29.845	h	a	b	a	a	h	a	b	a	b	h	a	b	h	a	h	h	h	h	h	h	b	a	a	b	h	h	b	a	a	h	a	h	b	a	a	b	a	h	b	a	b	b	h	h	h
129169	AATTCACCAGATTTCTCAAACATTAAAACTAAGATAATCTACTTTCGTTGCTATTTATTCAGTAGGTCATAAATAATAAATACCTATTCAGCGCTG	23	30.41	h	a	b	a	a	a	a	b	a	b	h	a	b	h	a	h	-	h	h	h	h	b	a	a	-	h	h	b	a	a	h	a	h	b	a	a	b	a	h	b	a	b	b	h	h	h
88577	CGGCCGTTTGCAACCTTGGCTTTTTGCTTGGAGTTTACTGGGAACGAAATTGATTGCCTGAGAATGCGATAAATACGACGTTACGTTTTACACTA	23	31.546	h	a	b	a	a	h	a	b	a	b	h	a	b	h	a	h	h	h	h	h	h	b	a	a	b	h	h	b	a	a	h	a	h	b	a	a	b	a	h	b	a	b	b	h	h	h
99171	CGGGGACTGAACGTGGAATCATTTCGTATTTATTTCAGAGTTACATACCTAGTACATTAAATTTATACTCAAATTAAGACTGTCGTTTCATTGCA	23	34.443	h	a	b	a	a	h	a	b	a	b	h	a	h	h	a	h	h	h	a	h	h	b	a	a	b	h	h	b	a	a	h	a	h	b	a	a	b	a	h	b	a	b	b	h	h	h
52054	AATTCCCATCACTAAAGCGCTCATGTGACATTACCTAATGTAGAGCAAAAGTGGCACGCTTGGTTTTCATACAAAGCAGGAACTCGCGCTATCCAT	23	36.157	h	a	b	a	a	h	a	b	a	b	h	a	h	h	a	h	h	h	a	h	h	b	a	a	b	h	h	b	a	a	h	a	h	b	a	a	b	a	h	b	a	b	b	h	h	h
18802	AATTCGCGTTGAAATCGCGGGCGCTCATGTGGAATAAACCAGCTATATTTGACATGGTTTCTTTGTTCCGAGAAACAATTGAAATGCGCTTAGAAA	23	36.722	h	a	b	a	a	h	a	b	a	b	h	a	h	h	a	h	h	h	a	h	h	b	a	a	b	h	h	b	a	a	h	a	h	b	a	a	b	a	h	b	a	b	b	h	h	h
88730	AATTCGCAGCGTAAAAGACGCATTTGTAAATTAAATTTGGTTTCGTTTATTAGAGGTAAGTTACATACATAAAATTACACACATGACATTTGTATT	23	46.491	h	a	h	h	a	h	a	-	a	b	h	a	h	h	a	h	h	h	a	h	h	b	a	a	b	b	h	b	a	a	h	a	h	b	a	a	b	a	h	b	a	h	h	h	h	a
96823	CGGCCAAGTGCGAGGCGGACTCGCGCACGAAGGTTTCCGTACCAGTGACTAAGTAAACAAGGGCCTATTCTACCGTTTATTGAAATCGAGGAATA	23	50.207	h	h	h	h	a	h	a	h	a	b	h	a	h	h	a	h	h	h	a	h	h	b	a	a	b	b	h	h	a	a	h	a	h	-	a	a	h	a	h	b	a	h	h	h	h	a
13812	CGGATGACGTCATAACTGGCAAAGTTTTGGAAAATTGAGGTGTCACACGATTGCCAGACCTTTGCTGTCAACTAGGACGCCCCCTGGCGTCGGGA	23	53.505	h	h	h	h	a	h	a	h	a	b	h	a	h	h	a	h	h	h	a	h	h	b	a	a	b	b	h	h	a	a	h	a	h	b	a	a	h	a	h	b	a	h	h	h	b	a
20645	CGGCTCCCCTGGGAGCCTCATAAGTATTGGCTTTAGCATCATGGGCATTCTAATCATACGGCTTTTACAATAGACCGAAGATAATTAAGTGGACA	23	55.44	h	h	h	h	a	h	a	h	a	b	h	a	h	h	-	h	h	h	a	h	h	b	a	a	b	b	h	h	a	a	h	a	a	b	a	a	h	a	h	b	a	h	h	h	b	a
25329	CGGATCGTAAATAATCAAATATATTACTTAATAGCAATTAATTTTACGGGCGCGCTACAGTGGGCGCGCCGCGTCTCCTCGTCTCAGGAATCCCG	23	56.005	h	h	h	h	a	h	a	h	a	b	h	a	h	h	a	h	h	h	a	h	h	b	a	a	b	b	h	h	a	a	h	h	a	b	a	a	h	a	h	b	a	h	h	h	b	a
78928	CGGGTAAACCATAATTTCCTTAATCTTCTTAATGCAACGGTAACAGAGCAACAGTGGAATTGATAAATGTGCCGCATTGAAACTGACTTTGCTTC	23	56.576	a	h	h	h	a	h	a	h	a	b	h	a	h	h	a	h	h	h	a	h	h	b	a	a	b	b	h	h	a	a	h	h	a	b	a	a	h	a	h	b	a	h	h	h	b	a
97144	AATTCACGTGCTCTGCCTACCCCTCTTGGGATTACAGGCGTGAGAAATGTATGTATGTATGTCGTTTCGCGCAATACAACACACCTCACTCACCTG	23	57.141	a	h	h	h	a	h	a	h	a	b	h	a	h	h	a	h	h	h	a	h	h	b	a	a	b	b	h	h	a	a	h	h	a	b	a	a	h	a	h	b	a	h	h	h	b	a
72973	CGGCCTTGGGAGCGCCCTGCGGCACGCAGCCCGCCACCACGACGTGAACGCCGCGGCTTTTGGCTAGCTCCACCTCGTTCCTGGCAACAATAGGC	23	57.72	h	h	h	h	a	h	a	h	a	b	h	a	h	h	a	h	h	h	a	h	h	b	a	a	b	b	h	h	a	a	h	h	a	b	a	a	h	a	h	-	a	h	h	h	b	a
44085	CGGAGCAATCGCTTCCTGTTCATTGTCCAATATCGCTGGCTGTATAACAGCGCTTATGGCGACGGCGACGCCGTATGAGCCGCGTGATATATCGC	24	0	a	a	b	a	b	a	a	a	b	a	a	b	a	h	h	a	b	a	a	h	h	a	a	a	h	a	h	b	a	a	h	b	a	a	a	a	b	a	-	b	h	a	a	b	a	h
37618	AATTCGATGCCTGTGCCAGTATGAATCTTTTCACATTGAGTTTTATATTGTCTTGATCAGTAGTTATTGTGGTAAATATGTCAATCATTCTTGGAA	24	2.912	a	a	b	a	b	a	a	a	b	a	a	b	a	h	h	a	b	a	a	h	h	a	h	a	h	a	h	b	a	a	h	b	a	a	a	-	b	a	h	b	h	a	a	b	a	h
19855	CGGGTTTTGGTCCAATCCTCCTAGATCTGTTAAAAAAGAATACACATTACAAGATTGTTCTCTGACAGGTTTAAGGTAAAATATGTATTATAAAA	24	3.608	a	a	b	a	b	a	a	a	b	a	a	b	a	h	h	a	b	a	a	h	h	a	h	a	h	a	h	-	a	a	h	b	a	a	a	a	b	a	h	b	h	a	a	b	a	h
47555	CGGGTTTGCCGTTCCCGTTCAAGTTAAAGAACAAAGCGGTTTGGGCTGCAAACTAAGAACTTTCCGCTGGATGTTAGCTATCAAGCGGTGATTTT	24	7.893	h	a	b	a	b	a	a	-	b	a	a	b	a	h	h	a	b	a	a	a	b	a	h	a	h	a	h	-	a	a	h	b	a	a	a	a	b	a	h	b	h	a	a	b	a	b
110492	AATTCTGGTATGATGTGTGTAGTATGTAGATTAAAGTAGAAAAAGTTATACAACGTATGAAAAAAGATTTATGACGAATTATTCATGAATTTTAAA	24	10.272	h	a	b	a	b	a	a	a	b	a	a	b	a	h	b	a	b	a	a	a	b	a	h	a	h	a	h	-	a	a	h	b	a	a	a	a	b	a	h	b	b	a	a	b	a	b
90145	AATTCACACAAATATTTTCCTTAAAGGGAGTTTTTGCGTTAAAAAGAGATGATGCAGCACTTAAAAAGAATGAAAACACCTATTCTAAATGAAAGC	24	10.272	h	a	b	a	b	a	a	a	b	a	a	b	a	h	b	a	b	a	a	a	b	a	h	a	h	a	h	b	a	a	h	b	a	a	a	a	b	a	h	b	b	a	a	b	a	b
85981	AATTCTTCTAATAAGGTAAACGTCCCTGTGATCGACAATGACCCAATACATGGCACTTGCAACCTTATGTCATAGGAAGACAGATGACAGATGGGT	24	14.006	h	a	b	a	b	a	a	a	b	a	a	b	b	h	b	a	b	a	a	a	b	a	h	a	h	a	h	-	a	a	b	b	a	a	a	a	b	a	h	b	b	a	a	b	a	b
55550	CGGCTTATGTGGGGTTATTCAGGTTGTTCGAGTTCTCGTTTCTACCTATTACTTATTTACTTGCGGTATTTTGAGGATAGCGAATAGGTTTTTAG	24	23.87	h	a	b	a	b	h	a	a	b	a	a	b	b	h	b	h	b	a	a	a	b	h	h	h	h	a	h	b	a	h	b	b	a	h	h	a	b	a	h	b	b	a	h	b	h	b
14440	CGGAATAGCCCAAAAGGTTCGTAAAAAACCCAATGTACCTAATTAGATATTTTTTTATCTATTATACTGCATTTTGTTTTTGTGTGGCTGAAATT	24	31.93	h	a	b	h	b	b	a	a	h	a	a	b	b	h	b	h	b	-	h	a	b	h	h	h	h	a	h	b	a	h	b	b	a	h	h	a	b	h	h	b	b	a	h	b	h	b
87858	CGGAATTTAACGCGAGCGTAGCCGCGGGCAAAAGTTAGTGTCCTATAAAACCTATTTCTTTACTCGCCTGTTACAACGCCCAACGAAGATTTGGG	24	34.427	h	a	b	h	b	b	-	a	b	a	a	b	b	h	b	h	b	a	h	a	b	h	h	h	h	a	h	b	a	h	b	b	a	h	h	a	b	h	h	b	b	a	h	b	h	b
63421	CGGGCCAAGCATCACGTAAGAAAGAAGAATACTATACGCAGCTGTGGTAAAGTCTTCAACACGTAGCACAGTGTATACAAGCGCTATCATCAGAT	24	43.726	h	a	b	a	b	h	-	a	b	a	h	b	b	h	b	h	b	a	a	a	b	h	h	h	h	h	h	b	a	h	b	h	a	h	h	a	b	a	h	b	b	a	h	b	h	b
113304	CGGCCACTTTAACCTGTAGTCGGTTTCTCTGGAATCTTTTAGAGCCGTGTACCAGGATAAGTTGGTTGTTTGTGGAGTTTAATAATAACAGCGCT	24	45.47	h	a	b	a	b	h	a	a	b	a	h	b	h	h	b	h	b	a	a	a	b	h	h	h	h	h	h	b	a	h	h	b	a	h	h	a	b	a	h	b	b	a	h	b	h	b
83165	AATTCCAAGCCTGTATTTAGAACGTTAACAGGCTCGGCATTGCTTTGACACGCTGTCACTTGCTTGCACGATCTTGTAACTTAGAAAATCTATGTT	24	45.47	h	a	b	a	b	h	-	a	b	a	h	b	h	h	b	h	b	a	a	a	b	h	h	h	h	h	h	b	a	h	h	b	a	h	h	a	-	a	h	b	b	a	h	b	h	b
82313	AATTCCATTCCAAGTTTTCAATCGGATTTTCTGTCGATTACTGATAAAGTAATGTTTGCGAGAAGTGTCGATTTGTTTGAGTTGTCCTCAAAAAGG	24	45.47	h	a	b	a	b	h	a	a	b	a	h	b	h	h	b	h	b	a	a	a	b	h	h	h	h	h	h	b	a	h	h	b	a	h	h	-	b	a	h	b	b	a	h	b	h	b
98190	AATTCATATCACGATAAACGTAATCGTAAATCTTACGGAGAAATCCTTGGATTCTTATTAATTCTCAAATAAAAACAAAGAATAAATTCGGACGAG	24	45.507	h	a	b	a	b	h	a	-	b	a	h	b	h	h	b	h	b	a	a	a	b	h	h	h	h	h	h	b	a	h	h	b	a	h	h	a	b	a	h	b	b	a	h	b	h	b
20904	CGGACTTGTACCGTGTCTATTAATAGTACCTACTCTCGATTTAAACTAAACTAAGCATACAAAGTATTTCCAACATTACCAGAAACATTTCAAAG	24	46.606	h	a	b	a	b	h	a	h	b	a	h	b	h	h	h	h	b	a	a	a	b	h	h	h	h	h	h	-	a	h	h	b	a	h	h	a	b	a	h	b	b	a	h	b	h	b
41807	AATTCAGAAAATAAATTATCAACTTTTCCTTCGCATAATATGAAACGTAAAATCCCACTACAAGCGTGCGGTCCAAAGGCACAGCACAAAAACGAC	24	47.171	h	a	b	a	b	h	a	a	b	a	h	b	h	h	h	h	b	a	a	a	b	h	h	h	h	h	h	b	a	h	h	b	a	h	h	a	b	a	h	b	b	a	h	b	h	b
46461	AATTCTAACTGATAGTCGGAATTGATATAAAAAATTGGCAGCAGAATCGTAAAATGTAGTCAAATAAAGACGGTGGAAACGCTCGAACAATCTCCC	24	50.062	h	a	b	a	b	h	a	a	b	a	h	b	h	h	h	h	b	a	a	h	b	h	h	h	h	h	h	b	a	h	h	b	a	h	h	a	b	a	h	b	h	a	h	b	h	b
5256	CGGCGTGTCAGCCGCCTACCGTAATGAAGATGTAATAGGGCCGCGTATCACTAATCCTTCCACGAAGGGGGTGACCAGGACTGAAAGGATGTCAC	24	50.062	h	a	b	a	b	h	a	a	b	-	h	b	h	h	h	h	b	a	a	h	b	h	h	h	h	h	-	b	a	h	h	b	a	h	h	a	b	a	h	b	h	a	h	b	h	b
121533	CGGCAGCATTATTCTAACGACACCCACAAATCACATGACGTGTGACTAACAGAGTCACCTCAACGACAGTTCCCGCCGATCCTAATAAACGACCT	24	51.776	a	a	b	a	b	h	a	a	b	a	h	b	h	h	h	h	b	a	a	h	h	h	h	h	h	h	h	-	a	h	h	b	a	h	h	a	b	a	h	b	h	a	h	b	h	h
89243	CGGACAGTAATATTCATTTGTACCGTCACTGCCCTCACTTACGTATCTAGGCAGTTTCAGTGCTTGATTTACTAAGTACATTACTTTTATTTTGC	24	51.776	a	a	b	a	b	h	-	a	b	a	h	b	h	h	h	h	b	a	a	h	h	h	h	h	h	h	h	b	a	h	h	b	a	h	h	a	b	a	h	b	h	a	h	b	h	h
129351	AATTCGTAGAGGAAGTGCAAGGCAGCGGCGTATTAGTGTACCTCTCAGCAACGTGGCTTCGAGAACTGTACCAACAAGTGCTGATCAATGACTTGC	24	51.776	a	a	b	a	b	h	a	a	b	a	h	b	h	h	h	h	b	a	a	h	h	h	h	h	h	h	h	b	a	h	h	b	a	h	h	a	b	a	h	b	h	a	h	b	h	h
97680	AATTCAGCCGTGATGTATCTATACTAATACTAATGTAATAAAACTGTAGAGTTTGTTTATTTGTTTGTTTGAACGCGCTAATCTCAGGAACTATTG	24	57.107	a	a	b	a	b	h	a	a	b	a	h	b	h	h	h	h	b	a	a	h	h	h	a	h	h	h	a	b	a	h	h	b	a	h	h	a	b	a	h	b	h	a	h	b	h	h
87855	CGGCTCAGATATAACCATAAAAATAACTACAAAATTCATCACTAAGAAAATTTAAAGAAAGAAAATTAGTTTCTCCAAAACATCACCATACAAAA	24	57.107	a	a	b	a	b	h	a	-	b	a	h	b	h	h	h	h	b	a	a	h	h	h	a	h	h	h	a	b	a	h	h	b	a	h	h	a	b	a	h	b	h	a	h	b	h	h
21368	CGGCCAGCAACACGGCCATAGACAAAACAAATAAGTAGAGAAACAATAAACGAATAACATTAGCATAGCTATCTTAACCTATCTGAGATGGATAC	24	57.107	a	a	b	a	b	h	a	a	b	a	h	b	h	h	h	h	b	-	a	h	h	h	a	h	h	h	a	b	a	h	h	b	a	h	h	a	b	a	h	b	h	a	h	b	h	h
39713	AATTCTCATGATTTTAATGTTTGACGATTGGCAGCAATGCTATGTTGAGTACGCGCTAGATTTTATGACAATCTTATACAGAAATGTGTTCGTAGA	24	57.771	a	a	b	a	b	h	a	a	-	a	h	b	h	h	h	h	b	a	a	h	h	h	a	h	h	h	a	h	a	h	h	b	a	h	h	a	b	a	h	b	h	a	h	b	h	h
70391	AATTCTTGCGGACCCCATCAGGGACATCACGGAACCCTGGGGCTCAGTGAAACACACTTTGAGAATGGCTGGCCTAAACTATACCAAACCCAATTT	24	59.967	a	a	b	a	b	h	-	a	h	a	h	b	h	h	h	a	b	a	a	h	h	h	a	h	h	h	a	b	a	h	h	b	a	h	h	a	b	a	h	b	h	a	h	b	h	h
23668	CGGGAATCTTTAACTAACATGATAGTTACTCGAAATAAATAAATTGTTAGTGTGATGTCCGAACTGTCAGGAAAGAATAACACCTCTCCATTTCT	24	59.967	a	a	b	a	b	h	-	a	h	a	h	b	h	h	h	a	b	a	a	h	h	h	a	h	h	h	a	b	a	h	h	b	a	h	h	a	b	a	h	b	h	a	h	b	h	h
120194	CGGCATCTCATGGATGAGGTAGTCCGCCGACTTCCCGTACAGCTGCGAGAGGGAGTGCAGCGCCGAGAGTCGGAGGTAGTGGCCTCTGTGGATGA	24	68.256	a	a	h	a	h	h	a	a	h	a	h	b	h	h	h	a	b	a	a	h	h	h	a	b	h	h	a	-	a	h	h	b	h	-	b	a	b	b	h	b	h	a	h	b	h	h
60287	AATTCATGTGCTCTGCCTACCCCTCTTGGGAATACAGGCGTGAGAATTTGTATGTATGTATGTATGTAACTACCTAAAACGGGATTTCAGTAAACG	24	69.409	a	h	h	a	h	h	a	a	h	a	h	b	h	h	h	a	b	a	a	h	h	h	a	b	h	h	a	b	a	h	h	b	h	h	b	a	b	b	h	b	h	a	h	b	h	h
114087	AATTCAAACTTCATTCAAAAATCATAAACGCACTCGATTTATAATTTTGCGTCTTGCAAATATTGTGTCCCTAGATATTTTTACTATAATTTTAAC	25	0	a	h	h	h	h	h	b	a	h	h	h	h	b	h	a	h	b	h	a	h	a	h	a	h	b	a	b	a	h	h	h	h	h	-	h	h	b	h	b	b	b	b	h	h	h	a
125257	AATTCTGTAATTCTAAAGTCCAAGAGACAAAAGTCAACAAAGTGTTCGGGAAACAGCGTAGACTCCCGTATGGACTCCTTTTAATTTGAAACAACT	25	1.758	a	h	h	h	h	h	b	-	h	h	h	h	b	h	h	h	b	h	a	h	a	h	a	h	b	a	b	a	h	h	h	h	-	a	b	h	b	h	b	b	b	b	h	h	h	a
120909	CGGAAGACGCTGCTGCTTATCTCCCGATTTATTCCCTTAGCAGACTCCCACTGCGATCACACATTTGGTGGGGGACAGTTCTAAGGCAGCTCACC	25	1.758	a	h	h	h	h	h	b	-	h	h	h	h	b	h	h	h	b	h	a	h	a	h	a	h	b	a	b	a	h	h	h	h	h	a	b	h	b	h	b	b	b	b	h	h	h	a
78992	CGGCCTTTGAAACCTCAAAGTGGACATGATAAATGGGACCATGATTATGTCAGGATGCCATGCTCCAGTCAAAGTTTATATCCTGTTGAAGATGT	25	4.649	a	h	h	h	h	h	b	-	h	h	h	h	b	h	h	h	b	h	a	h	a	h	a	h	b	a	b	-	h	h	h	h	h	a	b	h	b	h	b	b	b	b	h	h	h	a
33283	AATTCTTATTTGGAGCGTAATTTTACGACGCGCTCAAAATAATAATGTAAATGTGTTTGATTTATGTAAATGTATATGGGATTCACTTTGGTTTGT	25	4.649	a	h	h	h	h	h	b	a	h	h	h	h	-	h	h	h	b	h	a	h	a	h	a	h	b	a	b	a	h	h	h	h	h	a	b	h	b	h	b	b	b	b	h	h	h	a
108679	CGGAGAAGGCAGAACAGCGCCACATAGTCAAATCTATGGCTATTACGTATTTCCTAGCCATTGTATGTAATTGTATAGATATTCTTGATGTAAAA	25	7.54	a	h	h	h	h	h	b	a	h	h	b	h	b	h	h	h	b	h	a	h	a	h	a	h	b	a	b	a	h	h	b	h	h	a	b	h	h	h	b	b	b	b	h	h	h	a
19958	CGGCTAAAGTCAATTTAATTGTTAGTCGCTTCACGATGGAGCCATCTTGGGGTCAATTCAAGTCGTATCTTTGTGTAAAGGCGTGTCTGCAACCA	25	7.54	a	h	h	h	h	h	b	a	h	h	b	h	b	h	h	h	b	h	a	h	a	h	a	h	b	a	b	-	h	h	b	h	h	a	b	h	h	h	b	b	b	b	h	h	h	a
44997	AATTCATGTGCTCTGCCTACCCCTCTTGGGAATACAGGCGTGAGAATATGTATGTATGTATGTATTTTTTCCACGGCTACCGAAAGAGGCGACTAA	25	7.54	a	h	h	h	h	h	b	a	h	h	b	h	b	h	h	h	b	h	a	h	a	h	a	h	b	a	b	a	h	h	b	h	h	a	-	h	h	h	b	b	b	b	h	h	h	a
102288	CGGAGGTGGACCTTCCATGACCAGGACCAAATCAATGATGCAGCGGTTGTTGGCTTGGAGCTGAAGAACTCTTATGACCACCTCCTATCTGCCTC	25	7.54	a	h	h	h	h	h	b	a	h	h	b	h	b	h	h	h	b	h	a	h	a	h	a	h	b	a	b	a	h	h	b	h	h	a	b	h	h	h	b	b	-	b	h	h	h	a
36563	AATTCGGAAATACCATCTCTTCGATATTGAATAAGAGTAAAGTTGTTTACTTGTTTATGCTACCGAATCATTGTGCGCTGTATGTATGAGAATGAG	25	7.54	a	h	h	h	h	h	b	a	h	h	b	h	b	h	h	h	b	h	a	h	a	h	a	h	b	a	b	-	h	h	b	h	h	a	b	h	h	h	b	b	-	b	h	h	h	a
49741	AATTCCATTTTGAGGCGGAATGTTGTCTATTGTGCCAGTATTAATATTTTGGTTTAGTCCGAATCGGGCATTATCTTGAGTTTGCAACGGATATCG	25	7.54	a	h	h	h	h	h	b	a	h	h	b	h	b	h	h	h	b	h	a	h	a	h	a	h	b	a	b	-	h	h	b	h	h	a	b	h	h	h	b	b	b	b	h	h	h	a
128189	AATTCATAACATTACTTTGATAGCAGAGGTTTCTGTGTTGAATTTAGCATCAACTCGCAGAGTAATTTATTAGTTACAGAGACTTAATTCTTCTGA	25	7.54	a	h	h	h	h	h	b	a	h	h	b	h	b	h	h	h	b	h	a	h	a	h	a	h	b	a	b	a	h	h	b	h	h	a	b	h	h	h	b	b	b	b	h	h	h	a
65452	CGGAGATAGACCACCCCGAGGGGCATCCGAATACTACGCGATTTTTTGTAGTTTACCTATAGTCGCCATTTGATTTGATTTTAATTATGTGTTTG	25	7.54	a	h	h	h	h	h	b	a	h	h	b	h	b	h	h	h	b	h	a	h	a	h	a	h	b	a	b	-	h	h	b	h	h	a	b	h	h	h	b	b	b	b	-	h	h	a
84501	AATTCCTAATTTTAGTAGACTTTTGAAATCTGTTGATGATGAGATAACCACACCTATCACTGCCTAACTAGAGATTTACTCTAATTCTTTTCCGCA	25	7.554	a	h	h	h	h	h	b	a	h	h	b	h	b	h	h	h	b	h	-	h	a	h	a	h	b	a	b	a	h	h	b	h	h	a	b	h	h	h	b	b	b	b	h	h	h	a
47714	AATTCCTTTGTTTGTATGTAGTAATACTACGTACGTATTAAGAGGATTTGCATTTTTGTACGTTTGTAAAATAAACTCAAAAGCTGGGACGGGCCA	25	9.263	a	h	h	h	h	h	b	a	h	h	b	h	b	h	h	h	b	h	h	h	a	h	a	h	b	a	b	-	h	h	b	h	h	a	b	h	h	h	b	b	b	b	h	h	h	a
56073	AATTCAGTACTCACTTAGGTATCAAATCAATTCAGTGAAGTAGATTTTAAGGAAATTGCAAATAATTATTTTGTTATAATATTGGGGTTTAAGGAT	25	11.565	-	h	h	b	h	h	b	a	h	h	b	h	b	h	b	h	b	h	h	h	a	h	a	h	b	a	b	a	h	h	b	h	h	a	b	h	h	h	b	b	b	b	h	h	h	a
60698	CGGTCCAGGTCCCGCCGCCGCACGCGCTCGCGCTCGCCGCGCTCGGGCTCCCGCTCGCGCAGCCGCTCCCGCTCGCGCTCGCGCTCCAAGGGACG	25	11.565	a	h	h	b	h	h	-	a	h	h	b	h	b	h	b	h	b	h	h	h	a	-	a	h	b	a	b	-	h	h	b	h	h	a	b	h	h	h	b	b	b	b	h	h	h	a
116201	CGGGGATGCCGCACCACGGTGTTCCGAGACCTGACGGGTCCATCATCAAGGGACAGCCTATGCACAATATGGAAGCTTTGGCGAGGTAAGTGACT	25	11.565	a	h	h	b	h	h	b	-	h	h	b	h	b	h	b	h	b	h	h	h	-	h	a	h	b	a	b	-	-	h	b	h	h	a	b	h	h	h	b	b	b	b	h	h	h	a
41307	AATTCCCTAAGTTATTTCAGTTCGAGTTTAAGGATTTAAATTGTTTCGGGGCGTGGAATAATACCTGCTGTCAAACATTGCGAGCTAAAAGACGTT	25	11.565	-	h	h	b	h	h	b	-	h	h	b	h	b	h	b	h	b	h	h	h	a	h	a	h	b	a	b	a	h	h	-	h	h	a	b	h	h	h	b	b	b	b	h	h	h	a
17097	AATTCATTTATCATGTTTGTACTGAACCCAAGACAAACTGCTACTGCGCTTGAGTTTACCGTAGATTAGATAACCGCCGTTTGTTTTACCGTGTCG	25	11.565	a	h	h	b	h	h	b	a	h	h	b	h	b	h	b	h	b	h	h	h	a	h	a	h	b	a	b	a	h	h	b	h	h	a	b	h	h	h	b	b	b	b	h	h	h	a
83902	AATTCTAGAGCCATCTAATTACCTTTCTAAGTGTACGTACTCTTCTCTCTTTAACATTTACTTCTCTTTTTAATATTTATTGTAGGTATGTTTGTC	25	13.274	a	h	h	b	h	h	b	a	h	h	b	h	b	h	b	h	b	h	h	h	a	h	a	h	b	a	b	a	h	h	b	b	h	-	b	h	-	h	b	b	b	b	h	h	h	a
79362	CGGCGCGCCCACCGCCTTCGCCGCCGCCGACAACCCCGCCGCAAGGGACCCTTCCTTCTTCACCAGAACATACACCTTCGCCTACCTCCCAGTTT	25	13.279	a	h	h	b	h	h	b	a	h	h	b	h	b	h	b	h	b	h	h	h	a	h	a	h	b	a	b	a	h	h	b	b	h	a	b	h	b	h	b	b	b	b	h	h	h	a
90151	CGGATGCAATTGCCATTGCGGTCTGGGATTCCACATGACAAATTGTCAAATGACTGCGGTTTAGGTTTGCTAATTCAACTGGCTGTCAGTAATTT	25	13.947	a	h	h	b	h	h	b	a	h	h	b	h	b	h	b	h	b	h	h	h	a	h	a	h	b	a	b	a	h	h	b	b	h	a	b	h	b	h	b	b	b	b	h	h	h	a
77164	CGGCCTACTTAGTTATTATATTAGTATTAGTGCGCTACTGATATGCAAGGAGCCTACTTATTTGACTCTGTACAGTCGCATACAAAACATCTTTC	25	21.071	a	h	h	b	h	h	b	a	h	h	b	h	b	h	b	h	h	h	a	h	a	h	a	h	b	a	b	a	h	h	b	b	a	a	b	b	b	a	b	b	b	b	a	a	b	a
73007	CGGAACGGTAACCGTACCGTTAATTATTCATTTATCGTGTACCGTTATTTACGGTCGAACGGCGAATAACGGTATACCGTTCCACCTTAGACCTT	25	21.071	a	h	h	b	h	h	b	a	h	h	b	h	b	h	b	h	h	h	a	h	a	h	a	h	b	a	b	a	h	h	b	b	a	a	b	b	b	a	b	b	b	b	a	a	b	a
25243	CGGACAACTACGCTTTACAGTTTTCAGAGAGTAACAATCAAAACTATATCACCGAAAAGAATCGCAATGAGATTAAGAATGGCTCAGTACTGCGG	25	21.071	a	h	h	b	h	h	b	a	h	h	b	h	b	h	b	h	h	h	a	h	a	h	a	h	b	a	b	-	h	h	b	b	a	a	b	b	b	a	b	b	b	b	a	a	b	a
91107	AATTCAAAAATTCAGTGCCACGTTTAGCAATTTCAGGGTAAACAGATGTTTGTTATAATGTTCCTAATTCGAACTTCATCATAATTTACGCCGATA	26	0	b	a	b	a	h	h	h	a	b	b	h	h	b	h	a	a	h	a	b	h	h	b	a	b	h	h	h	h	a	b	a	h	h	b	a	b	a	h	a	a	h	b	b	h	b	h
18488	AATTCATGTGCTCTGCCTACCCCTCTTGGGAATACAGGCGTGAGAATATGTATGTATGTATGTATAATGTCATAGTGACATTGCGTTGATTAATAA	26	1.723	b	a	b	a	h	h	h	-	b	b	h	h	b	h	a	a	h	a	b	h	h	b	a	b	h	h	h	h	a	b	a	h	h	h	a	b	a	h	a	a	h	b	b	h	b	h
78914	CGGGAATCTGATCTTTTGACAAGCAGGTAATATCGGTAATCTAGTATTTTGCAATTTTGATATTTAGGGAACGAGCGTACCTACATACCTACACT	26	6.559	b	a	b	h	h	h	h	a	b	b	h	b	b	h	a	a	h	a	b	h	h	b	a	b	h	h	h	h	a	b	a	h	h	h	h	b	a	h	a	h	h	b	b	h	b	h
48892	AATTCCGCCGTTAATAAACGTTCGCGGTTTTATGAAATGCCGACGGCAAATTGTAAACGATTCAATTTCGACGTTGGTTATAAGGTTGTAACTGTA	26	6.559	b	a	b	h	h	h	h	a	b	b	h	b	b	h	a	a	h	a	b	h	h	b	a	b	h	h	h	h	a	b	a	h	h	h	h	b	a	h	a	h	h	b	b	h	b	h
123831	AATTCTTGAAAAGTTCTACGAGATCTACGAAAACGTCAAATACGTAAACTTGCCCATAGAAGTCATCAACATCCCGATGGATGAAGAAGCCAAAGA	26	15.117	b	a	b	h	h	h	b	a	b	b	h	b	h	h	a	a	h	a	h	h	h	b	h	b	a	h	h	h	a	b	a	h	h	h	h	b	a	b	a	h	h	b	b	h	b	h
97121	CGGCTTTTGCACTATCATGTGAGGAATGCAGCTTACTTCGTACATGTACTGGAGCGTGAGTACCAGGGGGTCATCAACGCGAAGAGTAAACCAGT	26	15.117	b	a	b	h	h	h	b	a	b	b	h	b	h	h	a	a	h	a	h	h	h	b	h	b	a	h	h	h	a	b	a	h	h	h	h	b	a	b	a	h	h	b	b	h	b	h
77305	CGGGAAACGGTCGAATGCCACTCGAAGGGTTACGTTAGTCGTTACGATATGGTTCAGAAGTCTGGTCGTGCTTTATAGTATGATCTCGTGCTTGA	26	15.682	b	a	b	h	h	h	b	a	b	b	h	b	h	h	a	a	h	a	a	h	h	b	h	b	a	h	h	h	a	b	a	h	h	h	h	b	a	b	a	h	h	b	b	h	b	h
52102	AATTCATGTGCTCTGTAGCCCTCTTGGGAATACAGTCGTGAGAATATGTATGTATGTATGTATCACGCTTATGTTCCCAATAGGGGAAAGCAGAGC	26	15.682	b	a	b	h	h	h	b	a	b	b	h	b	h	h	a	a	h	-	a	h	h	b	h	b	a	h	h	h	a	b	a	h	h	h	h	b	a	b	a	h	h	b	b	h	b	h
30044	AATTCGGAACAGCATACGTGCTTATAAGACCGATGCGCATTTGTTGGTTATTTCGAATTTACCTTCTATTTCTTTGTTACAACATTTGTGCCACTC	26	17.396	b	a	b	h	h	h	b	a	h	b	h	b	h	h	a	a	h	a	a	h	h	b	h	b	a	h	h	h	h	b	a	h	h	h	h	b	a	b	a	h	h	b	b	h	b	h
90042	AATTCAGTTATTAAAATACTTAAGTGAGTTCAGGGTTCGTTTTTTACGATGATAATTAAAATACTTGTTGTTACTGAAATTAAAATTCCGTTTTAG	26	17.396	b	a	b	h	h	h	b	a	h	b	h	b	h	h	a	a	h	a	a	h	h	b	h	b	a	h	h	h	h	b	a	h	h	h	h	b	a	b	a	h	h	b	b	h	b	h
55131	CGGACAAGTAGGTAGGTACATAGGTCCTGTGGTATTGCGCTAAAACAACATTACACAGTCGGAGTAGCGAGCAACAACTAGTTTAAATATAAAAT	26	19.689	b	a	b	h	a	h	b	a	h	b	h	b	h	h	a	a	h	a	a	h	h	b	h	b	a	h	h	h	h	b	a	h	h	h	h	b	a	b	a	h	h	h	b	h	b	h
37163	CGGAGCGAGGATATCTTCGCCTTCTGGTAAGCCGTGACTGTGTTCATGCCGAGGAACCTGCGAGAGATTTTAACGTCAATTAATCCAAAATAATG	26	19.695	b	a	b	h	a	h	b	a	h	b	h	b	h	h	a	a	h	a	a	h	h	b	h	b	a	h	h	h	h	b	a	h	h	h	h	b	a	b	a	h	h	h	b	h	b	h
20551	CGGATGCACTTGAAGAGGAAGACGAAACACATCCCCGAGAGGATGAGAGAGAAGATTATCAAGATCACCAGAATGTGCGGCTCCTTCAACAGGGA	26	23.971	b	h	b	h	a	h	b	a	h	-	h	b	h	h	a	a	h	a	a	h	h	h	h	b	a	h	h	h	h	b	h	h	h	h	h	-	a	b	h	h	h	h	b	h	b	h
77895	CGGTCCTTGCAACTCTTCACGTTTTCGCCATTTAATTTGATCTCACCGTGCCTCGGGTCATCTACTTCAATGAAACATTCTTTCGGCATCTTTTC	26	39.308	b	h	b	h	a	h	b	a	a	-	h	b	h	a	a	a	a	a	a	a	h	a	h	b	a	h	a	h	h	b	h	h	a	h	h	b	a	-	h	h	a	h	b	a	b	a
78356	CGGTATAAATATTTTCTTTTTGTTTAAAGGGCTTGCGTTAACAGTGACGTCACTGCTCTCGACAATCCCTTGTGACGTCATCGCGGGTAAAGTCA	27	0	b	a	h	a	a	a	a	b	a	a	a	a	a	a	h	b	h	a	h	a	a	h	a	-	h	a	b	h	h	a	a	a	a	h	b	h	b	a	h	b	h	a	h	a	a	a
84046	CGGTAATGGGCTCTCACAAATGAGCGTGGTAGCAGGACCTAACTAAGGCTGGCTTTTCACCAGAGATCTGCTATGCAGCTATGCTGCGAAGATGT	27	36.442	b	h	h	a	a	a	a	b	a	a	a	h	a	b	h	b	h	h	h	h	a	h	h	b	h	h	h	h	h	-	b	h	a	a	b	h	b	a	b	b	h	h	a	h	h	a
31276	AATTCATGTGCTCTGCCCACCCCTCTTGGGAATACAGGCGTGAGAATGTGTATGTATGAATGTATGTTAAGGCTGCCTATCCACCAAAGAAGATGT	27	36.442	b	h	h	a	a	a	a	b	a	-	a	h	a	b	h	b	h	h	h	h	a	h	h	b	h	h	h	h	h	a	b	h	a	a	b	h	b	a	b	b	h	h	a	h	h	a
112126	CGGTTTTGCCTTTGGATTGCTTAGAAAAAAATAAATGTTGTCCGTTAATAGTCTAATCTTAAACGAAACGGAGTATAGAATGCCCGATTCTGTAC	27	37.007	b	h	h	a	a	a	a	b	a	a	a	h	a	b	h	h	h	h	h	h	a	h	h	b	h	h	h	h	h	a	b	h	a	a	b	h	b	a	b	b	h	h	a	h	h	a
96136	CGGCCGCATTTGTAAATTTGTGCCAGTATTTGCATTGTCTATGACGTGTAAACTTGTTTATGGTGAAGTATGATGCTTCAATTAGATACCCAATA	27	37.572	b	h	h	a	a	a	a	b	a	a	a	h	a	b	h	h	h	h	h	h	a	h	h	b	h	h	h	h	h	a	b	h	a	a	b	h	b	a	b	b	h	h	a	h	h	a
77759	CGGCGCACAATGCATACAATCCACGCAGACTTTTTGTGCGCCGCAGACTCGATCGCATAAAAAGTCAGTGATCTGCGCTGCCCCTTATGCTTCAA	27	55.077	b	h	a	a	h	h	a	h	a	a	a	h	a	b	h	h	h	h	h	a	h	a	b	b	h	h	h	a	h	a	b	a	a	a	b	a	b	a	b	b	h	h	h	h	b	a
111655	AATTCCGTTTCAGAATTTCGATTCTAAATATCGAACGCAGTCAATCCATTTAAATCTATGGACATTTTATCAGATTCGGAACTCCGTATGGTGGCT	27	56.809	b	h	a	a	h	h	a	a	a	h	a	h	a	b	h	h	h	h	h	a	h	a	b	b	h	h	h	a	h	a	b	a	a	a	b	-	b	a	b	b	h	h	h	h	b	a
112968	AATTCATGTGCTCTGCCTACCCCTCTTGGGAATACAGGCGTGAGAATAATGAGAATATGTATGTATGTAAATTCCCGTGTATAAAGTAAGCAGAGC	27	57.954	b	h	a	a	h	h	a	h	a	h	a	h	a	b	h	h	h	h	h	a	h	a	b	b	h	h	h	-	h	a	b	a	a	a	b	a	b	a	b	b	h	h	h	h	b	a
29459	CGGCATGACCGCAGTGGCCTCATCATCCATGTCCCAGGACGGCTGATCCTCATTGTCACCAAGCACGAACCGTTTTGAAGTCCGTCGCTTCATCA	28	0	h	h	b	h	h	h	h	b	h	a	a	b	b	b	h	b	b	h	b	a	a	h	h	h	h	a	a	h	a	h	h	b	h	a	h	h	h	h	h	h	h	b	h	h	a	b
50523	AATTCATTGTTAGTGTTGTCTTTACGCTCTAAAGTTTTTATATCGTGATACGGAAATCCTATAGTTTGCAAAGCGTTGATGTAACTAGGGTGATTA	28	0.571	h	h	b	h	h	h	h	b	h	a	a	b	b	b	h	b	b	h	b	a	a	h	h	h	h	a	a	h	a	h	h	b	h	a	h	h	h	h	h	h	h	b	h	h	a	b
77064	CGGGACTGTCTCTGATGGAGAGAACTCTTCAACAGTTAGTCTGGTTGGCTTGAAATCTCGTGCACATATTCTAGAACGGATTACAATGAAGTATA	28	2.425	h	h	b	h	h	h	-	-	h	a	a	b	b	b	h	b	b	h	b	a	a	h	h	h	h	a	a	h	a	h	h	b	h	a	h	h	h	h	h	h	h	b	-	h	a	b
87672	AATTCCATCTATGAGCTCTGTAAATTCCAGGTTTGAAAAGTTAAGTGGCGAGAAACTCACCATTTCTGAGGTACAGTGCCACGGAAAGATAAACAC	28	8.727	h	h	b	h	h	h	h	-	h	h	a	b	b	h	h	b	b	b	b	a	a	h	h	h	h	a	a	h	a	h	h	b	h	a	h	h	h	h	h	h	h	b	h	h	a	h
4545	CGGTAGACGAGATAACTTGCTAGTTGATTGTTTTTTTGTGTAAAATAAAATAAATAAGTCACAAAAATGTGTCACGAATGTTCTTGGAATGGGAA	28	19.688	h	b	h	h	h	h	h	b	h	h	h	h	b	a	h	b	b	b	b	h	a	h	h	h	h	a	a	h	a	h	h	h	h	a	h	h	b	h	h	h	h	b	h	h	a	h
105562	CGGATTTTAAGCTGCGGTGTGGTCGGACCTTAATAGTGACAGATTACCAGCCTGACGCCTAAGGCTCAATTCACACCAGAAGAGCAGCGCAGCGC	28	23.277	a	b	h	h	h	h	h	b	h	h	h	h	b	a	h	b	b	b	h	h	a	h	h	h	h	h	a	h	h	h	h	h	h	a	h	h	b	h	a	h	a	b	h	h	a	h
43167	AATTCATTCGTTATCCGAGTATCAGTTGGCACTTCAATTTAACTCGTTAATAACAATTGATGTTGAGTATCAGTGCGTAGTGTCTCCACTTAAACG	29	0	a	a	a	h	h	h	a	a	a	b	a	a	b	h	b	a	a	b	a	a	a	h	a	b	a	h	a	b	a	b	a	h	b	b	-	a	h	b	h	h	h	b	a	a	h	a
25057	CGGCGGCCGCCTCCGCCGCTCGTGCCGTATCGCCGACGCCGCTCGGCCCTATGGAAATTCGCATTACATATTTATCCGACGCGTGAAGTAATCGA	29	0	a	a	a	h	h	h	a	a	a	b	a	a	b	h	b	a	a	b	a	a	a	h	a	-	a	h	a	b	a	b	a	h	b	b	-	a	h	b	h	h	h	b	a	a	h	a
22872	CGGACCGCGCCGACAACGCGCCGACAACTCGCCGCGCCGCGGGTCGGAGGGCGAGCCGTAATAGCCGTCCACTTCCGCTTTATTAAATTTCTTCG	29	0.574	a	a	a	h	h	h	-	a	a	b	a	a	b	h	b	a	a	b	a	a	a	h	a	b	a	h	a	b	a	b	a	h	b	b	-	a	h	b	h	h	h	b	a	a	h	a
24960	CGGGCATGAGTGTCTTTACTTGTTTTGATGTTGTTGATAAATGTGATTAAGGAATCAACTCGGGGCGTTGGCACATATCAGTAGTCGGAAAACTT	29	21.931	a	h	a	h	h	h	a	b	h	b	h	h	b	h	b	h	a	b	h	h	a	h	h	h	h	h	h	b	h	b	a	h	b	b	h	h	h	b	h	h	h	b	h	h	h	a
89944	CGGCGACCTCTGTGTCGCATCGATTTGATATAGGTCGTCGAGAGGCGAAGTTGCGGCCTTTTATAGACTCGAAGGCAATCGGAGCTAAATCGAAG	29	22.539	a	h	a	h	h	h	a	h	h	b	h	h	b	h	b	h	a	b	h	h	a	h	h	h	h	h	h	b	h	b	a	h	b	b	h	h	h	b	h	h	h	b	h	h	h	a
29873	CGGACACCCGCCGCGGGCGAACGTCAAACGATGCTTAACTTGACACTACCAGTATAATGAATAATCAGCTTAATGTACTTTTGTCTTGCGCACAG	29	23.104	a	h	a	h	h	h	a	h	h	b	h	h	b	h	b	h	a	b	h	h	a	h	h	h	h	h	h	b	h	b	a	h	b	b	b	h	h	b	h	h	h	b	h	h	h	a
19799	AATTCATCGTCGTTATATATCTATTTTATGTACCTATGACAAAACGTTAAGTTTAAATAGGACTGTTATATTATAAGAAGAATTATTAAAGCTAAT	29	23.669	a	h	a	h	h	h	-	h	h	b	h	h	b	h	b	h	a	b	h	h	a	h	h	h	h	h	h	b	h	b	a	h	b	b	b	h	h	b	h	h	h	b	h	h	h	a
124518	CGGCAGCATACGAAAATGAGCAGAGACAAAATAAAGCGGCCAAGAGTTTTGAAATAGTCACTCCGCGTGGCATGCTCACTAATCCTTCAACTTTA	29	24.805	a	h	a	h	h	h	a	h	h	b	h	h	b	h	b	h	a	b	h	h	a	h	h	h	h	h	h	b	h	b	a	h	b	b	b	h	h	b	h	h	h	b	h	h	h	a
26560	CGGGGTCACCACGCGTGAGTCAGACCAACCGTTTCTGGACCTCGCGATAGCTTTACATCAACATTGCTAGTTATAAATTTTAGCTACGTAGTAAC	29	30.145	a	h	a	h	h	h	a	h	h	b	h	a	b	h	b	h	a	b	h	a	a	h	h	b	h	h	h	b	h	b	a	h	b	b	b	h	h	b	h	h	h	b	h	h	h	a
16630	CGGAAAGGGTTCTCTGAAACAACACGTTATGCTAAACTGTTTTTGTAGTTTGTTTTCCCCTTGTCGGTCATAAGTAATTCCTTTCCCTTCGAAGA	29	31.285	a	h	a	h	h	h	a	h	h	b	h	a	h	h	b	h	a	b	h	a	a	h	h	b	h	h	h	b	h	b	a	h	b	b	b	h	h	b	h	h	h	b	h	h	h	a
91451	AATTCACAAAGATGTTAGGGAATAGACTGAATTATAGCTCGTACTTTGATACAGGTATCTTGACAATTTGTATGTTGTATCTACTTAGCACGTACT	29	31.285	a	h	a	h	h	h	a	h	h	b	h	a	h	h	b	h	a	b	h	a	a	h	h	b	h	h	h	b	h	b	a	h	b	b	b	h	h	b	h	h	h	b	h	h	h	a
44626	AATTCCACGCAGACGGAGTTGCGGCCAACAACTAGTCATGTAGTTTTAACTAATGTTATTCAAAATATTTCACGCGTCAATTCCATTTAAATAATG	29	31.285	a	h	a	h	h	h	a	h	h	b	h	a	h	h	b	h	a	b	h	a	a	h	h	b	h	h	h	b	h	b	a	h	-	b	b	h	h	b	h	h	h	b	h	h	h	a
23207	CGGAGACCCCGATGGCATGCGCGATACTTGCCAGGCGAGTGCCCGATACTATCTATAGTCTATTTTTTGTTCTCAGATTCCGAATTGACATGTGC	29	32.421	a	h	a	h	h	h	a	h	h	h	h	a	h	h	b	h	a	b	h	a	a	h	h	b	h	h	h	b	h	b	a	h	b	h	b	h	h	b	h	h	h	b	h	h	h	a
20270	CGGCTAACTCAAACTGATGATGGCTTTAATACTTGTACTCTACGTGACCTCCTCTACAGAGTGTACTAATAACTGGCTGGATCTTCAGTCAATAC	29	32.421	a	h	a	h	h	h	a	h	h	h	h	a	h	h	b	h	a	b	h	a	a	h	h	b	h	h	h	b	h	b	-	h	b	h	b	h	h	b	h	h	h	b	h	h	h	a
35766	CGGTTACCATGGTTGCACGTGTCGACCAGTAAAATTGTTATTTTCTAGGAAACAGAGCGTCTAGTGTCATGAAGTCGTTCTAAAAACGCGTCGAT	29	35.911	a	h	a	h	h	h	a	h	h	h	h	a	h	h	b	h	a	b	h	a	a	h	h	b	h	h	h	b	h	b	a	h	b	h	b	h	h	b	h	h	h	b	h	h	h	a
85398	AATTCTAGAGGGGGGTGCCACCCATGCTAGCTACACCACAATAATCAGTTATAGGTGTGGGGCCCCATTTTTTTATTTGCCCCAGGGTCCTTGGTT	29	35.911	a	h	a	h	h	h	-	h	h	h	h	a	h	h	b	h	a	b	h	a	a	h	h	b	h	h	h	b	h	b	a	h	b	h	b	h	h	b	h	h	h	b	h	h	h	a
71536	CGGCACCACACGGGTTGTAAGTCACAGCTGTAGGTATATTGAAAATCATTAAAACTTATCTTTGATAGTTTAGTTGCCATGGTCAAAAAAAGCCT	29	37.625	a	h	a	h	b	h	a	h	h	h	h	a	h	h	b	h	a	b	h	a	a	h	h	b	h	h	h	b	h	b	a	h	b	h	b	h	h	b	h	h	h	b	h	h	h	a
128787	AATTCGAATCGGAGAACTCGATAAAGTAAGGTCATGTTATTAGCTAAGTTGGTACAGTTTTTTGTGTTGGTAATCTTGGAAATTGTACCCAAAAAA	29	37.625	a	h	a	h	b	h	a	h	h	h	h	a	h	h	b	h	a	b	h	a	a	h	h	b	h	h	h	b	h	b	a	h	b	h	b	h	h	b	h	h	h	b	h	h	h	a
21905	CGGATCAAACGAACGAGCGGAGTGTGATGAATGATGAAAGATCAATCGCAGGCGAACATACACGCGTTCCAGTTTAGAACTTCCGTTGCGTGACG	29	38.762	a	a	a	h	b	a	a	h	h	h	h	a	h	h	b	h	a	b	h	a	a	h	h	b	h	h	h	b	h	b	a	h	b	h	b	h	h	b	h	h	h	b	h	h	h	a
76885	CGGACTCTGGATGAGAGGAGGGCCAGGAGAGGGACCCCCCCTCCATCTCTGAACGTTACGTAATACACACGACCATTTTTACCTCTGAGCTACAT	29	38.762	a	a	a	h	b	a	a	h	h	h	h	a	h	h	b	h	a	b	h	a	a	h	h	b	h	h	h	b	h	b	a	h	b	h	b	h	h	b	h	h	h	b	h	h	h	a
15287	CGGCACGCTCAAACGCTGCTTCTCTTCTTGGCTATGCTATTAGCTTTTATGATGCGAGTGAATATGAGTATGGCCATCGTCAGTATGACTGACAA	29	51.684	h	h	a	h	h	a	a	h	h	h	h	a	h	h	b	h	a	b	h	a	h	h	h	h	h	a	h	b	h	h	a	h	b	h	h	a	a	b	h	a	h	b	h	h	a	h
74865	CGGCCAGGAAAATAATTCAAAAAGTATTAAAGTTATAGATTGCATCGATAGTATCGCAATAGGGACTTTGAAAATATAAAGAGCCATTTCACATA	30	0	h	h	h	h	h	h	h	h	h	b	-	h	b	h	a	a	a	h	h	b	a	a	h	h	b	h	b	h	a	h	a	h	h	a	h	h	b	b	h	h	a	-	h	h	a	a
20970	CGGTTCCTCCAAATCCTTTTCACTTTGTCCATAGCCGACCTCGCAATCGCCATACGCCATACATCAGTGGCACTTTCATCAAAACACAAGTTTGT	30	5.704	b	h	h	b	h	h	h	h	h	h	b	h	h	h	a	a	a	h	h	b	a	a	h	h	b	h	b	h	a	h	a	h	h	a	h	h	b	b	h	h	a	b	h	h	h	a
95214	CGGTTTTTGTAACACGTTGTATTATTTGTTATTATGAAACCAGTTAAAAATATTAGAAACTACATCATTTTGTTTCACAAGAGACGCCTTAATTA	30	14.602	h	h	h	b	b	h	-	h	h	h	b	h	h	h	a	h	a	h	h	b	a	a	a	h	b	h	b	h	a	h	a	b	h	a	h	h	b	b	h	h	a	b	h	a	h	a
37794	AATTCTGAAAACTTCGCAAAGGAAATTAGAGTACCTGGGATTCATTTAAATTTTATATCGAACTTGCATCCGCAGTGACAAAGTTTCCGAGCTTCC	30	17.096	h	h	h	b	b	h	b	h	h	h	b	h	h	h	a	h	a	h	h	b	a	a	a	h	b	h	b	h	a	h	a	h	h	a	h	h	b	b	h	h	a	b	h	a	h	a
43007	AATTCATTAGGAGGTATCCCTCCGATTTTAGCAGCTTTAGGTGCTCCTATCCATCCGTTTATCTATCCGCTTCCCTTCCATAAGGAACACTTCAAT	30	20.047	a	h	h	b	b	h	b	h	a	h	h	h	h	h	-	h	a	-	h	b	a	a	a	h	b	h	b	h	a	h	a	h	h	a	h	h	b	b	h	h	a	b	h	a	h	a
127081	CGGCAGAGGCGGCACTTGGTTTTAGGGCCAAACCTTTAGGCGTGCCAGGACAGATTTGTATTAAATCAGTGCAGGTTTAGTCCAGAATCTGAGTA	30	21.189	a	h	h	b	b	h	b	h	a	h	h	h	h	h	a	h	a	h	h	h	a	a	a	h	b	h	b	h	a	h	a	h	h	a	h	h	b	b	h	h	a	b	h	a	h	a
113775	AATTCAACGAACATTGGTTTCGTTTTGCTTAGTTGTAGTTTCAAAGAAAGAAGGTTGATGTTTGTAAACCAATTAAGTATTAAAGAAATATGAAAT	30	22.331	a	h	h	b	b	h	b	h	a	h	h	h	h	h	a	h	a	h	h	h	a	a	a	h	h	h	b	h	a	h	a	h	h	a	h	h	b	b	h	h	a	b	h	a	h	a
95306	CGGATATACAAAATACTTCAACAAAACAGTGGGCGATAGAAAGCCGTTCCAATTTCCCAAAAATATCCTTATCGCAAAAGCGGAAAATTCAAATT	30	22.331	a	h	h	b	b	h	b	h	a	h	h	h	h	h	a	h	a	h	h	h	-	a	a	h	h	h	b	h	a	h	a	h	h	a	h	h	-	b	h	h	a	b	h	a	h	a
78485	CGGATTATTGTCTGTATTAATATAGAAAATAAATATTAAAGTTAAAACACTCAAAATCGCGCGAAAAACGCTGTTTTGAAATTGGAGTGAATCAC	30	23.447	a	h	h	b	b	h	b	h	a	h	h	h	h	h	a	h	a	h	h	h	a	h	a	h	h	h	b	h	a	h	a	h	h	a	h	h	b	b	h	h	a	b	h	a	h	a
26242	CGGATTGAGCACCAATAGTAGGTACTCCTGTTTTCTGACAGTATGGCTCAATTCACACCAGAAGAGCGGCGAAGGGCGGCGAAGCGTAGCAACCC	30	23.473	a	h	h	b	b	h	b	h	a	h	h	h	h	h	a	h	a	h	h	h	a	h	a	h	h	h	b	h	a	h	a	h	h	a	h	h	b	b	h	h	a	b	h	a	h	a
[truncated: 43 more columns]
