# Supplementary material for: Genome-wide Identification of Tebufenozide Resistant Genes in the smaller tea tortrix, Adoxophyes honmai (Lepidoptera: Tortricidae)
Source: Sci Rep. 2019 Mar 12;9:4203. doi: 10.1038/s41598-019-40863-5 (PMC6414682; doi:10.1038/s41598-019-40863-5)
Supplement: Supplementary file 3 — Supplementary Excel File S2 [file 41598_2019_40863_MOESM3_ESM.xlsx]

## Sheet: Yui2014-R vs Kanaya1960-S
Supplementary Excel File S2-1. Up-regulated DEGs in Yui2014-R against Kanaya1960-S.
KS is Kanaya1960-S strain and YR is Yui2014-R strain. An isoform with the highest expression level among all isoforms in the corresponding gene in Yui2014-R strain was chosen as a representative isoform.
Only 44 overall common up-regulated DEGs are indicated. Yellow cells means the cytochrome P450 isoforms. Green cells means the carboxylate esterase isoforms. Pink cells means the glutathione S-transferase isoforms.
Gene id	Representative isoform id	Isoform length (bp)	Accesion ID of top-hit NCBI-nr protein	Description of top-hit NCBI-nr protein	NCBI-nr protein length (aa)	Identity of blastx search (%)	Subject coverage (%)	Description of hit Pfam domain	A-value	M-value	FDR	KS rep1 (tag count)	KS rep2 (tag count)	KS rep3 (tag count)	YR rep1 (tag count)	YR rep2 (tag count)	YR rep3 (tag count)
comp37553_c3	comp37553_c3_seq1	1241	ACV60231	antennal esterase CXE4 [Spodoptera littoralis]	553	57.62	68.9	COesterase(PF00135)	7.41	13.08	1.88e-50	0	3	0	7586	17815	22294
comp37553_c1	comp37553_c1_seq1	770	No hits						-2.61	14.45	8.71e-47	0	0	0	3056	7615	9360
comp37553_c0	comp37553_c0_seq1	376	ABC40814	putative carboxylesterase [Plutella xylostella]	133	64.29	94.74	COesterase(PF00135)	-2.61	13.11	7.69e-40	0	0	0	1278	2854	3798
comp40281_c0	comp40281_c0_seq1	2020	CAZ65619	cytochrome P450 [Cnaphalocrocis medinalis]	531	64.91	99.81	p450(PF00067)	9.17	5.66	3.88e-22	84	100	58	3009	3084	6168
comp32052_c0	comp32052_c0_seq1	1841	ADF43480	carboxyl/choline esterase CCE016b [Helicoverpa armigera]	548	53.95	96.72	COesterase(PF00135)	11.11	6.29	1.1e-20	263	321	162	9883	14837	33919
comp33559_c1	comp33559_c1_seq1	1757	No hits						3.32	10.08	2.3e-19	0	0	0	227	179	576
comp43500_c0	comp43500_c0_seq1	1668	ABB69054	cytochrome P450 [Helicoverpa armigera]	523	51.56	97.32	p450(PF00067)	9.84	10.63	2.68e-18	21	36	11	2919	40889	66061
comp39156_c2	comp39156_c2_seq1	1027	AEY75582	cytochrome P450, partial [Helicoverpa armigera]	276	67.38	67.75	p450(PF00067)	6.96	6.63	4.22e-18	10	10	16	407	1838	1482
comp42117_c4	comp42117_c4_seq1	915	BAM18710	senescence marker protein-30 [Papilio xuthus]	304	63.93	39.8	SGL(PF08450)	5.29	7.64	1.26e-16	1	5	0	180	664	808
comp42851_c1	comp42851_c1_seq1	1065	XP_002165011	PREDICTED: similar to protein kinase, cAMP-dependent, regulatory, type I, beta [Hydra magnipapillata]	695	54.55	4.75		6.66	6.66	6.36e-16	5	15	8	351	920	1779
comp14074_c0	comp14074_c0_seq1	778	BAM20116	short-chain dehydrogenase, partial [Papilio xuthus]	233	49.3	91.85	adh_short_C2(PF13561)	8.87	5.29	5.28e-15	51	117	54	1591	4863	2294
comp14374_c0	comp14374_c0_seq1	1119	BAM19641	regucalcin [Papilio xuthus]	304	53.9	99.67	SGL(PF08450)	8.04	6.56	3.29e-14	26	38	16	716	1839	5094
comp42851_c3	comp42851_c3_seq1	751	No hits						5.6	7.05	3.29e-14	0	6	5	192	438	1050
comp37254_c1	comp37254_c1_seq3	1956	ADA68173	cytochrome p450 6B29v1 [Spodoptera litura]	503	56.26	99.2	p450(PF00067)	7.25	7.98	2.61e-13	11	13	3	341	1928	4993
comp38661_c1	comp38661_c1_seq2	960	EHJ66241	ecdysteroid 22-kinase [Danaus plexippus]	387	35.56	68.22	EcKinase(PF02958)	9.2	4.1	4.85e-13	136	167	124	1240	3244	2830
comp14170_c0	comp14170_c0_seq1	1546	ABB69054	cytochrome P450 [Helicoverpa armigera]	523	55.11	89.48	p450(PF00067)	4.9	13.26	1.16e-11	0	0	0	40	4876	3950
comp588658_c0	comp588658_c0_seq1	950	No hits						-2.61	7.55	3.66e-11	0	0	0	41	90	35
comp35943_c0	comp35943_c0_seq3	2293	EHJ66241	ecdysteroid 22-kinase [Danaus plexippus]	387	39.95	100	EcKinase(PF02958)	7.75	9.53	8.51e-11	2	19	0	415	7289	9815
comp42707_c1	comp42707_c1_seq1	489	ADE05584	cytochrome P450 6AB13 [Manduca sexta]	509	60.43	26.92	p450(PF00067)	6.84	7.11	1.37e-10	7	9	12	262	442	3343
comp28837_c0	comp28837_c0_seq1	251	BAM19641	regucalcin [Papilio xuthus]	304	49.43	26.97		-2.61	7.71	4.34e-10	0	0	0	20	78	89
comp41808_c0	comp41808_c0_seq1	441	ADF43457	carboxyl/choline esterase CCE001a [Helicoverpa armigera]	180	58.67	82.78	COesterase(PF00135)	6.02	6.07	3.03e-09	3	18	1	143	766	684
comp27902_c0	comp27902_c0_seq1	943	BAM17727	similar to CG3699 [Papilio xuthus]	264	46.85	95.45	adh_short_C2(PF13561)	5.09	8	5.95e-09	0	2	2	22	916	698
comp14179_c0	comp14179_c0_seq1	471	ABD85119	juvenile hormone epoxide hydrolase [Spodoptera exigua]	462	60.74	28.35	EHN(PF06441)	9.34	3.85	6.6e-09	171	142	196	802	3101	3481
comp14179_c1	comp14179_c1_seq1	1509	BAF81491	juvenile hormone epoxide hydrolase [Bombyx mori]	461	62.15	70.5	Abhydrolase_6(PF12697)	11.33	3.83	9.88e-09	639	624	786	2870	12733	13551
comp32922_c4	comp32922_c4_seq1	966	No hits						2.83	7.02	2.11e-08	0	0	0	20	147	76
comp44902_c0	comp44902_c0_seq1	374	No hits						-2.61	7.27	2.94e-08	0	0	0	20	28	89
comp34559_c0	comp34559_c0_seq1	1564	ACZ97416	cytochrome P450 CYP6AE27 [Zygaena filipendulae]	513	52.17	84.21	p450(PF00067)	11.59	3.74	3.73e-08	886	1312	340	5907	16328	11630
comp28837_c1	comp28837_c1_seq1	208	BAM19641	regucalcin [Papilio xuthus]	304	61.43	23.03		-2.61	6.91	2.07e-07	0	0	0	10	50	46
comp38851_c0	comp38851_c0_seq14	875	ACG69436	glutathione S-transferase 1 [Cydia pomonella]	215	60.93	100	GST_N_3(PF13417),GST_C(PF00043)	13.72	2.87	3.04e-07	4552	4778	5639	18202	54684	36465
comp36837_c0	comp36837_c0_seq1	932	AAF70499	3-dehydroecdysone 3alpha-reductase [Spodoptera littoralis]	249	54.37	99.2	adh_short_C2(PF13561)	3.92	8.07	4.68e-07	0	0	0	8	555	183
comp37984_c0	comp37984_c0_seq2	655	EHJ70609	putative alcohol dehydrogenase [Danaus plexippus]	280	38.5	70.71	adh_short(PF00106)	4.04	6.8	1.61e-06	1	2	0	10	198	311
comp43410_c0	comp43410_c0_seq3	603	XP_001809963	PREDICTED: similar to BEL12_AG transposon polyprotein [Tribolium castaneum]	1746	40.96	10.37	DUF1759(PF03564)	7.1	4.16	3.25e-06	27	28	42	151	331	1252
comp28388_c0	comp28388_c0_seq1	1967	EFA12307	hypothetical protein TcasGA2_TC016102 [Tribolium castaneum]	1141	36.89	17.88		4.04	4.75	3.73e-06	6	0	1	33	162	59
comp37984_c1	comp37984_c1_seq1	302	EHJ70611	putative alcohol dehydrogenase [Danaus plexippus]	274	37.97	28.83		-2.61	6.93	4.39e-06	0	0	0	5	55	47
comp29438_c0	comp29438_c0_seq3	1278	No hits						-2.61	10.65	4.56e-06	0	0	0	0	569	862
comp43059_c1	comp43059_c1_seq1	794	AEW43152	UDP-glycosyltransferase UGT33D8 [Bombyx mori]	514	51.52	25.68	Glyco_trans_4_4(PF13579)	8.38	2.96	3.49e-05	136	112	109	298	1528	963
comp44046_c0	comp44046_c0_seq1	1772	ABE01157	carboxylesterase [Spodoptera litura]	537	54.07	99.81	COesterase(PF00135)	11.22	3.52	4.45e-05	714	798	597	1111	11857	11209
comp37254_c0	comp37254_c0_seq1	475	ADA68174	cytochrome p450 6B50 [Spodoptera litura]	504	61.6	24.8	p450(PF00067)	-2.61	7.14	9.87e-05	0	0	0	1	49	76
comp27770_c0	comp27770_c0_seq1	1848	BAM18141	cytochrome P450 6a2 [Papilio xuthus]	499	58.48	99.6	p450(PF00067)	5.28	5.04	0.000144	7	7	5	6	295	367
comp43059_c0	comp43059_c0_seq3	1346	AEW43120	UDP-glycosyltransferase UGT33T1 [Helicoverpa armigera]	524	56.62	73.47	UDPGT(PF00201)	9.75	2.28	0.000195	378	403	385	865	2760	2051
comp40734_c2	comp40734_c2_seq3	1543	AEJ38205	antennal esterase CXE14 [Spodoptera exigua]	557	54.89	92.28	COesterase(PF00135)	5.38	3.09	0.000277	16	3	22	63	118	182
comp42556_c0	comp42556_c0_seq2	6448	XP_001809963	PREDICTED: similar to BEL12_AG transposon polyprotein [Tribolium castaneum]	1746	39.04	99.54	DUF1759(PF03564),DUF1758(PF05585),RVT_1(PF00078),Peptidase_A17(PF05380),rve(PF00665)	7.56	5.04	0.000379	23	53	21	60	239	2942
comp46637_c0	comp46637_c0_seq1	539	ABK25723	unknown [Picea sitchensis]	136	37.5	100		2.5	5.29	0.012	0	1	0	0	72	33
comp43292_c3	comp43292_c3_seq1	304	No hits						2.77	3.73	0.0138	2	0	1	59	4	10

## Sheet: Yui2014-R vs Haruno2014-S
Supplementary Excel File S2-2. Up-regulated DEGs in Yui2014-R against Haruno2014-S.
HS is Haruno2014-S strain and YR is Yui2014-R strain. An isoform with the highest expression level among all isoforms in the corresponding gene in Yui2014-R strain was chosen as a representative isoform.
Only 44 overall common up-regulated DEGs are indicated. Yellow cells means the cytochrome P450 isoforms. Green cells means the carboxylate esterase isoforms. Pink cells means the glutathione S-transferase isoforms.
Gene id	Representative isoform id	Isoform length (bp)	Accesion ID of top-hit NCBI-nr protein	Description of top-hit NCBI-nr protein	NCBI-nr protein length (aa)	Identity of blastx search (%)	Subject coverage (%)	Description of hit Pfam domain	A-value	M-value	FDR	HS rep1 (tag count)	HS rep2 (tag count)	HS rep3 (tag count)	YR rep1 (tag count)	YR rep2 (tag count)	YR rep3 (tag count)
comp37553_c3	comp37553_c3_seq1	1241	ACV60231	antennal esterase CXE4 [Spodoptera littoralis]	553	57.62	68.9	COesterase(PF00135)	6.92	13.67	1.38e-31	1	0	1	6640	15386	19494
comp37553_c1	comp37553_c1_seq1	770	No hits						-2.67	14.17	3.25e-28	0	0	0	2675	6577	8185
comp37553_c0	comp37553_c0_seq1	376	ABC40814	putative carboxylesterase [Plutella xylostella]	133	64.29	94.74	COesterase(PF00135)	-2.67	12.84	7.57e-24	0	0	0	1118	2465	3321
comp43500_c0	comp43500_c0_seq1	1668	ABB69054	cytochrome P450 [Helicoverpa armigera]	523	51.56	97.32	p450(PF00067)	9.8	10.33	7.95e-14	35	20	18	2555	35314	57764
comp14074_c0	comp14074_c0_seq1	778	BAM20116	short-chain dehydrogenase, partial [Papilio xuthus]	233	49.3	91.85	adh_short_C2(PF13561)	8.58	5.46	5.46e-09	28	83	61	1393	4200	2005
comp40734_c2	comp40734_c2_seq3	1543	AEJ38205	antennal esterase CXE14 [Spodoptera exigua]	557	54.89	92.28	COesterase(PF00135)	2.64	8.16	3.23e-08	1	0	0	55	102	160
comp14170_c0	comp14170_c0_seq1	1546	ABB69054	cytochrome P450 [Helicoverpa armigera]	523	55.11	89.48	p450(PF00067)	6.04	10.57	3.58e-08	1	2	1	35	4211	3454
comp32052_c0	comp32052_c0_seq1	1841	ADF43480	carboxyl/choline esterase CCE016b [Helicoverpa armigera]	548	53.95	96.72	COesterase(PF00135)	11.34	5.44	4.32e-07	105	684	390	8651	12814	29659
comp42117_c4	comp42117_c4_seq1	915	BAM18710	senescence marker protein-30 [Papilio xuthus]	304	63.93	39.8	SGL(PF08450)	5.64	6.54	9.45e-07	1	1	12	157	573	706
comp14374_c0	comp14374_c0_seq1	1119	BAM19641	regucalcin [Papilio xuthus]	304	53.9	99.67	SGL(PF08450)	8.31	5.62	9.63e-07	52	17	65	627	1588	4454
comp35943_c0	comp35943_c0_seq3	2293	EHJ66241	ecdysteroid 22-kinase [Danaus plexippus]	387	39.95	100	EcKinase(PF02958)	8.86	6.89	2.05e-06	40	73	13	363	6295	8583
comp588658_c0	comp588658_c0_seq1	950	No hits						-2.67	7.27	3.63e-06	0	0	0	36	77	31
comp42851_c1	comp42851_c1_seq1	1065	XP_002165011	PREDICTED: similar to protein kinase, cAMP-dependent, regulatory, type I, beta [Hydra magnipapillata]	695	54.55	4.75		7.36	4.87	6.1e-05	36	46	7	308	795	1555
comp42851_c3	comp42851_c3_seq1	751	No hits						6.6	4.65	7.42e-05	16	30	11	168	378	918
comp34559_c0	comp34559_c0_seq1	1564	ACZ97416	cytochrome P450 CYP6AE27 [Zygaena filipendulae]	513	52.17	84.21	p450(PF00067)	10.83	4.85	0.000153	630	39	347	5170	14101	10170
comp42707_c1	comp42707_c1_seq1	489	ADE05584	cytochrome P450 6AB13 [Manduca sexta]	509	60.43	26.92	p450(PF00067)	7.57	5.26	0.000196	22	40	29	230	382	2923
comp37254_c1	comp37254_c1_seq3	1956	ADA68173	cytochrome p450 6B29v1 [Spodoptera litura]	503	56.26	99.2	p450(PF00067)	8.38	5.33	0.000196	45	96	15	298	1665	4366
comp39156_c2	comp39156_c2_seq1	1027	AEY75582	cytochrome P450, partial [Helicoverpa armigera]	276	67.38	67.75	p450(PF00067)	7.46	5.23	0.000231	24	2	58	356	1587	1296
comp14179_c0	comp14179_c0_seq1	471	ABD85119	juvenile hormone epoxide hydrolase [Spodoptera exigua]	462	60.74	28.35	EHN(PF06441)	8.89	4.34	0.000254	212	51	53	702	2678	3044
comp14179_c1	comp14179_c1_seq1	1509	BAF81491	juvenile hormone epoxide hydrolase [Bombyx mori]	461	62.15	70.5	Abhydrolase_6(PF12697)	10.9	4.3	0.00031	869	211	206	2512	10997	11849
comp28837_c1	comp28837_c1_seq1	208	BAM19641	regucalcin [Papilio xuthus]	304	61.43	23.03		-2.67	6.63	0.000402	0	0	0	9	43	40
comp28837_c0	comp28837_c0_seq1	251	BAM19641	regucalcin [Papilio xuthus]	304	49.43	26.97		2.93	5.67	0.000403	0	0	2	17	67	77
comp36837_c0	comp36837_c0_seq1	932	AAF70499	3-dehydroecdysone 3alpha-reductase [Spodoptera littoralis]	249	54.37	99.2	adh_short_C2(PF13561)	4.3	6.91	0.000428	3	0	1	7	479	160
comp28388_c0	comp28388_c0_seq1	1967	EFA12307	hypothetical protein TcasGA2_TC016102 [Tribolium castaneum]	1141	36.89	17.88		3.82	4.78	0.00124	1	4	2	29	140	52
comp43059_c0	comp43059_c0_seq3	1346	AEW43120	UDP-glycosyltransferase UGT33T1 [Helicoverpa armigera]	524	56.62	73.47	UDPGT(PF00201)	9.05	3.27	0.00138	259	123	130	758	2383	1794
comp27770_c0	comp27770_c0_seq1	1848	BAM18141	cytochrome P450 6a2 [Papilio xuthus]	499	58.48	99.6	p450(PF00067)	4.51	6.17	0.00157	2	4	1	5	255	321
comp27902_c0	comp27902_c0_seq1	943	BAM17727	similar to CG3699 [Papilio xuthus]	264	46.85	95.45	adh_short_C2(PF13561)	6.17	5.44	0.00157	15	4	12	19	791	610
comp38851_c0	comp38851_c0_seq14	875	ACG69436	glutathione S-transferase 1 [Cydia pomonella]	215	60.93	100	GST_N_3(PF13417),GST_C(PF00043)	13.6	2.71	0.0055	5917	4166	4431	15933	47228	31886
comp44902_c0	comp44902_c0_seq1	374	No hits						2.62	5.41	0.00679	0	2	0	17	25	77
comp43410_c0	comp43410_c0_seq3	603	XP_001809963	PREDICTED: similar to BEL12_AG transposon polyprotein [Tribolium castaneum]	1746	40.96	10.37	DUF1759(PF03564)	7.1	3.75	0.00953	33	22	56	132	285	1095
comp37254_c0	comp37254_c0_seq1	475	ADA68174	cytochrome p450 6B50 [Spodoptera litura]	504	61.6	24.8	p450(PF00067)	-2.67	6.86	0.00953	0	0	0	0	42	66
comp37984_c0	comp37984_c0_seq2	655	EHJ70609	putative alcohol dehydrogenase [Danaus plexippus]	280	38.5	70.71	adh_short(PF00106)	4.91	4.65	0.0172	3	11	3	9	171	272
comp43292_c3	comp43292_c3_seq1	304	No hits						-2.67	6.1	0.0205	0	0	0	51	3	9
comp42556_c0	comp42556_c0_seq2	6448	XP_001809963	PREDICTED: similar to BEL12_AG transposon polyprotein [Tribolium castaneum]	1746	39.04	99.54	DUF1759(PF03564),DUF1758(PF05585),RVT_1(PF00078),Peptidase_A17(PF05380),rve(PF00665)	7.51	4.74	0.0205	48	24	32	52	206	2572
comp29438_c0	comp29438_c0_seq3	1278	No hits						4.68	8.04	0.0212	0	4	0	0	491	754
comp41808_c0	comp41808_c0_seq1	441	ADF43457	carboxyl/choline esterase CCE001a [Helicoverpa armigera]	180	58.67	82.78	COesterase(PF00135)	7.07	3.56	0.0228	36	70	10	125	662	598
comp43059_c1	comp43059_c1_seq1	794	AEW43152	UDP-glycosyltransferase UGT33D8 [Bombyx mori]	514	51.52	25.68	Glyco_trans_4_4(PF13579)	7.66	3.99	0.0235	88	60	3	261	1319	842
comp37984_c1	comp37984_c1_seq1	302	EHJ70611	putative alcohol dehydrogenase [Danaus plexippus]	274	37.97	28.83		2.27	5.42	0.025	2	0	0	4	48	41
comp40281_c0	comp40281_c0_seq1	2020	CAZ65619	cytochrome P450 [Cnaphalocrocis medinalis]	531	64.91	99.81	p450(PF00067)	10.18	3.23	0.0267	87	221	829	2634	2663	5393
comp38661_c1	comp38661_c1_seq2	960	EHJ66241	ecdysteroid 22-kinase [Danaus plexippus]	387	35.56	68.22	EcKinase(PF02958)	9.83	2.44	0.028	448	306	419	1085	2802	2475
comp44046_c0	comp44046_c0_seq1	1772	ABE01157	carboxylesterase [Spodoptera litura]	537	54.07	99.81	COesterase(PF00135)	11.12	3.31	0.0289	986	320	817	973	10240	9801
comp33559_c1	comp33559_c1_seq1	1757	No hits						6.71	2.9	0.0369	57	22	35	199	154	504
comp46637_c0	comp46637_c0_seq1	539	ABK25723	unknown [Picea sitchensis]	136	37.5	100		-2.67	6.61	0.0424	0	0	0	0	62	29
comp32922_c4	comp32922_c4_seq1	966	No hits						4.3	3.68	0.0486	7	7	1	17	127	66

## Sheet: Met-Sel-R vs Kanaya1960S
Supplementary Excel File S2-3. Up-regulated DEGs in Met-Sel-R against Kanaya1960-S.
KS is Kanaya1960-S strain and MR is Met-Sel-R strain. An isoform with the highest expression level among all isoforms in the corresponding gene in Met-Sel-R strain was chosen as a representative isoform.
Only 44 overall common up-regulated DEGs are indicated. Yellow cells means the cytochrome P450 isoforms. Green cells means the carboxylate esterase isoforms. Pink cells means the glutathione S-transferase isoforms.
Gene id	Representative isoform id	Isoform length (bp)	Accesion ID of top-hit NCBI-nr protein	Description of top-hit NCBI-nr protein	NCBI-nr protein length (aa)	Identity of blastx search (%)	Subject coverage (%)	Description of hit Pfam domain	A-value	M-value	FDR	KS rep1 (tag count)	KS rep2 (tag count)	KS rep3 (tag count)	MR rep1 (tag count)	MR rep2 (tag count)	MR rep3 (tag count)
comp14170_c0	comp14170_c0_seq1	1546	ABB69054	cytochrome P450 [Helicoverpa armigera]	523	55.11	89.48	p450(PF00067)	6.72	16.82	2.93e-115	0	0	0	44351	41072	22281
comp43500_c0	comp43500_c0_seq1	1668	ABB69054	cytochrome P450 [Helicoverpa armigera]	523	51.56	97.32	p450(PF00067)	10.72	12.37	4.12e-114	20	37	11	139200	107955	122353
comp37254_c1	comp37254_c1_seq6	1603	ABB58823	cytochrome P450 Cyp6b29 [Bombyx mandarina]	505	58.78	96.83	p450(PF00067)	8.27	10	2.55e-90	11	13	3	11435	8175	9926
comp29438_c0	comp29438_c0_seq3	1278	No hits						-2.65	12.79	2.08e-89	0	0	0	2209	2060	1988
comp36837_c0	comp36837_c0_seq1	932	AAF70499	3-dehydroecdysone 3alpha-reductase [Spodoptera littoralis]	249	54.37	99.2	adh_short_C2(PF13561)	6.31	12.85	3.6e-89	0	0	0	8498	4343	7578
comp27770_c0	comp27770_c0_seq1	1848	BAM18141	cytochrome P450 6a2 [Papilio xuthus]	499	58.48	99.6	p450(PF00067)	7.66	9.8	1.65e-86	7	7	5	5389	4742	7973
comp27902_c0	comp27902_c0_seq1	943	BAM17727	similar to CG3699 [Papilio xuthus]	264	46.85	95.45	adh_short_C2(PF13561)	5.99	9.8	2.94e-69	0	2	2	2280	2032	1385
comp37254_c0	comp37254_c0_seq1	475	ADA68174	cytochrome p450 6B50 [Spodoptera litura]	504	61.6	24.8	p450(PF00067)	-2.65	11.43	4.3e-61	0	0	0	901	898	632
comp38661_c1	comp38661_c1_seq1	1843	EHJ66241	ecdysteroid 22-kinase [Danaus plexippus]	387	39.49	100	EcKinase(PF02958)	10.37	6.43	5.95e-59	133	172	122	14983	8868	12992
comp40734_c2	comp40734_c2_seq3	1543	AEJ38205	antennal esterase CXE14 [Spodoptera exigua]	557	54.89	92.28	COesterase(PF00135)	7.53	7.44	2.35e-45	16	3	22	1879	2815	2628
comp14374_c0	comp14374_c0_seq1	1119	BAM19641	regucalcin [Papilio xuthus]	304	53.9	99.67	SGL(PF08450)	7.84	6.16	1.27e-41	25	39	15	1923	1508	2398
comp43059_c1	comp43059_c1_seq1	794	AEW43152	UDP-glycosyltransferase UGT33D8 [Bombyx mori]	514	51.52	25.68	Glyco_trans_4_4(PF13579)	9.16	4.52	2.83e-41	134	115	107	3001	2510	2702
comp40281_c0	comp40281_c0_seq1	2020	CAZ65619	cytochrome P450 [Cnaphalocrocis medinalis]	531	64.91	99.81	p450(PF00067)	9.16	5.64	8.07e-39	82	103	57	4721	2585	4818
comp43059_c0	comp43059_c0_seq3	1346	AEW43120	UDP-glycosyltransferase UGT33T1 [Helicoverpa armigera]	524	56.62	73.47	UDPGT(PF00201)	10.56	3.92	1.74e-36	371	413	380	6190	5315	6166
comp14179_c1	comp14179_c1_seq1	1509	BAF81491	juvenile hormone epoxide hydrolase [Bombyx mori]	461	62.15	70.5	Abhydrolase_6(PF12697)	11.45	4.07	1.47e-33	626	640	775	14346	9809	10208
comp42851_c3	comp42851_c3_seq1	751	No hits						5.71	7.24	9.06e-33	0	6	5	640	377	916
comp14179_c0	comp14179_c0_seq1	471	ABD85119	juvenile hormone epoxide hydrolase [Spodoptera exigua]	462	60.74	28.35	EHN(PF06441)	9.39	3.97	7.66e-31	168	146	194	3219	2349	2418
comp33559_c1	comp33559_c1_seq1	1757	No hits						2.86	9.1	7.66e-31	0	0	0	116	172	222
comp42851_c1	comp42851_c1_seq1	1065	XP_002165011	PREDICTED: similar to protein kinase, cAMP-dependent, regulatory, type I, beta [Hydra magnipapillata]	695	54.55	4.75		6.65	6.63	4.3e-30	5	15	8	910	557	1537
comp38851_c0	comp38851_c0_seq17	839	XP_974273	PREDICTED: similar to glutathione S-transferase [Tribolium castaneum]	216	61.29	100	GST_N_3(PF13417),GST_C(PF00043)	14	3.43	1.44e-28	4460	4900	5566	60026	48948	51973
comp42117_c4	comp42117_c4_seq1	915	BAM18710	senescence marker protein-30 [Papilio xuthus]	304	63.93	39.8	SGL(PF08450)	4.92	6.88	1.62e-26	1	5	0	358	183	440
comp32052_c0	comp32052_c0_seq1	1841	ADF43480	carboxyl/choline esterase CCE016b [Helicoverpa armigera]	548	53.95	96.72	COesterase(PF00135)	10.43	4.93	1.05e-25	257	330	160	8062	4206	10578
comp34559_c0	comp34559_c0_seq1	1564	ACZ97416	cytochrome P450 CYP6AE27 [Zygaena filipendulae]	513	52.17	84.21	p450(PF00067)	12.33	5.2	1.58e-23	869	1345	336	36493	26274	30716
comp39156_c2	comp39156_c2_seq1	1027	AEY75582	cytochrome P450, partial [Helicoverpa armigera]	276	67.38	67.75	p450(PF00067)	5.8	4.31	3.95e-23	10	11	15	301	218	225
comp43292_c3	comp43292_c3_seq1	304	No hits						3.74	5.7	2.13e-21	2	0	1	116	73	98
comp32922_c4	comp32922_c4_seq1	966	No hits						3.14	7.63	5.98e-21	0	0	0	174	60	135
comp37553_c3	comp37553_c3_seq1	1241	ACV60231	antennal esterase CXE4 [Spodoptera littoralis]	553	57.62	68.9	COesterase(PF00135)	4.69	7.6	6.59e-19	0	3	0	167	200	709
comp37984_c0	comp37984_c0_seq1	959	EHJ70611	putative alcohol dehydrogenase [Danaus plexippus]	274	41.48	98.54	adh_short(PF00106)	5.4	9.51	2.44e-17	1	2	0	477	253	2699
comp44902_c0	comp44902_c0_seq1	374	No hits						-2.65	7.32	5.28e-16	0	0	0	43	33	64
comp41808_c0	comp41808_c0_seq1	441	ADF43457	carboxyl/choline esterase CCE001a [Helicoverpa armigera]	180	58.67	82.78	COesterase(PF00135)	5.81	5.59	5.43e-16	3	18	1	392	250	521
comp43410_c0	comp43410_c0_seq3	603	XP_001809963	PREDICTED: similar to BEL12_AG transposon polyprotein [Tribolium castaneum]	1746	40.96	10.37	DUF1759(PF03564)	6.56	3.1	1.36e-15	26	28	41	298	255	277
comp42707_c1	comp42707_c1_seq1	489	ADE05584	cytochrome P450 6AB13 [Manduca sexta]	509	60.43	26.92	p450(PF00067)	5.68	4.79	1.58e-15	7	9	12	211	141	455
comp588658_c0	comp588658_c0_seq1	950	No hits						-2.65	6.97	2.35e-12	0	0	0	35	20	54
comp28837_c0	comp28837_c0_seq1	251	BAM19641	regucalcin [Papilio xuthus]	304	49.43	26.97		-2.65	6.98	1.81e-11	0	0	0	41	16	53
comp37553_c0	comp37553_c0_seq1	376	ABC40814	putative carboxylesterase [Plutella xylostella]	133	64.29	94.74	COesterase(PF00135)	-2.65	6.92	3.26e-10	0	0	0	19	22	64
comp35943_c0	comp35943_c0_seq3	2293	EHJ66241	ecdysteroid 22-kinase [Danaus plexippus]	387	39.95	100	EcKinase(PF02958)	6.06	6.09	4.36e-09	2	20	0	301	210	1135
comp28837_c1	comp28837_c1_seq1	208	BAM19641	regucalcin [Papilio xuthus]	304	61.43	23.03		-2.65	5.97	2.75e-08	0	0	0	19	11	24
comp37984_c1	comp37984_c1_seq1	302	EHJ70611	putative alcohol dehydrogenase [Danaus plexippus]	274	37.97	28.83		-2.65	6.15	1.73e-07	0	0	0	12	12	37
comp46637_c0	comp46637_c0_seq1	539	ABK25723	unknown [Picea sitchensis]	136	37.5	100		2.66	5.57	5.29e-07	0	1	0	70	9	50
comp44046_c0	comp44046_c0_seq1	1772	ABE01157	carboxylesterase [Spodoptera litura]	537	54.07	99.81	COesterase(PF00135)	10.42	1.92	5.78e-07	699	819	589	3613	1752	2629
comp14074_c0	comp14074_c0_seq1	778	BAM20116	short-chain dehydrogenase, partial [Papilio xuthus]	233	49.3	91.85	adh_short_C2(PF13561)	7.91	3.35	5.85e-07	50	120	53	772	1302	226
comp28388_c0	comp28388_c0_seq1	1967	EFA12307	hypothetical protein TcasGA2_TC016102 [Tribolium castaneum]	1141	36.89	17.88		3.22	3.17	3.44e-06	6	0	1	27	30	25
comp37553_c1	comp37553_c1_seq1	770	No hits						-2.65	5.75	1.72e-05	0	0	0	7	7	32
comp42556_c0	comp42556_c0_seq2	6448	XP_001809963	PREDICTED: similar to BEL12_AG transposon polyprotein [Tribolium castaneum]	1746	39.04	99.54	DUF1759(PF03564),DUF1758(PF05585),RVT_1(PF00078),Peptidase_A17(PF05380),rve(PF00665)	6.16	2.23	0.000154	22	54	21	86	152	225

## Sheet: Met-Sel-R vs Haruno2014-S
Supplementary Excel File S2-4. Up-regulated DEGs in Met-Sel-R against Haruno2014-S strain.
HS is Haruno2014-S strain and MR is Met-Sel-R strain. An isoform with the highest expression level among all isoforms in the corresponding gene in Met-Sel-R strain was chosen as a representative isoform.
Only 44 overall common up-regulated DEGs are indicated. Yellow cells means the cytochrome P450 isoforms. Green cells means the carboxylate esterase isoforms. Pink cells means the glutathione S-transferase isoforms.
Gene id	Representative isoform id	Isoform length (bp)	Accesion ID of top-hit NCBI-nr protein	Description of top-hit NCBI-nr protein	NCBI-nr protein length (aa)	Identity of blastx search (%)	Subject coverage (%)	Description of hit Pfam domain	A-value	M-value	FDR	HS rep1 (tag count)	HS rep2 (tag count)	HS rep3 (tag count)	MR rep1 (tag count)	MR rep2 (tag count)	MR rep3 (tag count)
comp43500_c0	comp43500_c0_seq1	1668	ABB69054	cytochrome P450 [Helicoverpa armigera]	523	51.56	97.32	p450(PF00067)	10.67	12.16	4.34e-58	34	19	17	123831	96343	109446
comp14170_c0	comp14170_c0_seq1	1546	ABB69054	cytochrome P450 [Helicoverpa armigera]	523	55.11	89.48	p450(PF00067)	7.84	14.25	4.87e-54	1	2	1	39454	36654	19931
comp36837_c0	comp36837_c0_seq1	932	AAF70499	3-dehydroecdysone 3alpha-reductase [Spodoptera littoralis]	249	54.37	99.2	adh_short_C2(PF13561)	6.69	11.76	3.52e-41	3	0	1	7560	3876	6778
comp27770_c0	comp27770_c0_seq1	1848	BAM18141	cytochrome P450 6a2 [Papilio xuthus]	499	58.48	99.6	p450(PF00067)	6.89	11.02	2.81e-40	2	4	1	4794	4232	7132
comp40734_c2	comp40734_c2_seq3	1543	AEJ38205	antennal esterase CXE14 [Spodoptera exigua]	557	54.89	92.28	COesterase(PF00135)	4.8	12.58	1.2e-37	1	0	0	1672	2512	2350
comp29438_c0	comp29438_c0_seq3	1278	No hits						5.73	10.26	7.2e-31	0	4	0	1965	1838	1778
comp37254_c0	comp37254_c0_seq1	475	ADA68174	cytochrome p450 6B50 [Spodoptera litura]	504	61.6	24.8	p450(PF00067)	-2.71	11.22	9.36e-28	0	0	0	801	802	566
comp27902_c0	comp27902_c0_seq1	943	BAM17727	similar to CG3699 [Papilio xuthus]	264	46.85	95.45	adh_short_C2(PF13561)	7.07	7.32	6.73e-23	14	4	12	2028	1813	1239
comp37254_c1	comp37254_c1_seq6	1603	ABB58823	cytochrome P450 Cyp6b29 [Bombyx mandarina]	505	58.78	96.83	p450(PF00067)	9.38	7.44	4.68e-20	43	92	15	10173	7296	8879
comp38661_c1	comp38661_c1_seq1	1843	EHJ66241	ecdysteroid 22-kinase [Danaus plexippus]	387	39.49	100	EcKinase(PF02958)	11	4.85	1.49e-16	432	294	415	13329	7914	11621
comp43059_c0	comp43059_c0_seq3	1346	AEW43120	UDP-glycosyltransferase UGT33T1 [Helicoverpa armigera]	524	56.62	73.47	UDPGT(PF00201)	9.87	4.98	6.54e-16	249	118	129	5506	4743	5515
comp14374_c0	comp14374_c0_seq1	1119	BAM19641	regucalcin [Papilio xuthus]	304	53.9	99.67	SGL(PF08450)	8.11	5.29	2.29e-13	50	17	65	1710	1346	2145
comp37553_c3	comp37553_c3_seq1	1241	ACV60231	antennal esterase CXE4 [Spodoptera littoralis]	553	57.62	68.9	COesterase(PF00135)	4.19	8.28	8.62e-13	1	0	1	149	178	634
comp43292_c3	comp43292_c3_seq1	304	No hits						-2.71	8.14	1.79e-12	0	0	0	103	65	87
comp42851_c3	comp42851_c3_seq1	751	No hits						6.7	4.94	1.39e-10	16	29	11	569	336	820
comp34559_c0	comp34559_c0_seq1	1564	ACZ97416	cytochrome P450 CYP6AE27 [Zygaena filipendulae]	513	52.17	84.21	p450(PF00067)	11.57	6.4	1.45e-10	607	38	344	32464	23448	27476
comp37984_c0	comp37984_c0_seq1	959	EHJ70611	putative alcohol dehydrogenase [Danaus plexippus]	274	41.48	98.54	adh_short(PF00106)	6.27	7.46	7.88e-10	3	10	3	424	225	2414
comp38851_c0	comp38851_c0_seq17	839	XP_974273	PREDICTED: similar to glutathione S-transferase [Tribolium castaneum]	216	61.29	100	GST_N_3(PF13417),GST_C(PF00043)	13.87	3.35	9.64e-10	5704	4004	4393	53398	43683	46490
comp14179_c1	comp14179_c1_seq1	1509	BAF81491	juvenile hormone epoxide hydrolase [Bombyx mori]	461	62.15	70.5	Abhydrolase_6(PF12697)	11.01	4.62	3.31e-09	838	203	204	12762	8753	9131
comp14179_c0	comp14179_c0_seq1	471	ABD85119	juvenile hormone epoxide hydrolase [Spodoptera exigua]	462	60.74	28.35	EHN(PF06441)	8.95	4.54	6.76e-09	205	49	52	2864	2096	2163
comp42117_c4	comp42117_c4_seq1	915	BAM18710	senescence marker protein-30 [Papilio xuthus]	304	63.93	39.8	SGL(PF08450)	5.27	5.85	7.83e-09	1	1	12	319	164	393
comp42851_c1	comp42851_c1_seq1	1065	XP_002165011	PREDICTED: similar to protein kinase, cAMP-dependent, regulatory, type I, beta [Hydra magnipapillata]	695	54.55	4.75		7.34	4.94	1.01e-08	35	44	7	809	497	1375
comp43059_c1	comp43059_c1_seq1	794	AEW43152	UDP-glycosyltransferase UGT33D8 [Bombyx mori]	514	51.52	25.68	Glyco_trans_4_4(PF13579)	8.43	5.64	2.44e-08	85	58	3	2670	2240	2417
comp32052_c0	comp32052_c0_seq1	1841	ADF43480	carboxyl/choline esterase CCE016b [Helicoverpa armigera]	548	53.95	96.72	COesterase(PF00135)	10.65	4.15	8.02e-07	101	658	387	7172	3753	9462
comp588658_c0	comp588658_c0_seq1	950	No hits						-2.71	6.77	8.85e-07	0	0	0	31	18	48
comp37553_c0	comp37553_c0_seq1	376	ABC40814	putative carboxylesterase [Plutella xylostella]	133	64.29	94.74	COesterase(PF00135)	-2.71	6.71	5.3e-06	0	0	0	17	20	57
comp32922_c4	comp32922_c4_seq1	966	No hits						4.6	4.39	6.69e-06	7	7	1	155	54	121
comp44902_c0	comp44902_c0_seq1	374	No hits						2.63	5.53	8.14e-06	0	2	0	38	29	57
comp46637_c0	comp46637_c0_seq1	539	ABK25723	unknown [Picea sitchensis]	136	37.5	100		-2.71	7	9.45e-06	0	0	0	62	8	44
comp14074_c0	comp14074_c0_seq1	778	BAM20116	short-chain dehydrogenase, partial [Papilio xuthus]	233	49.3	91.85	adh_short_C2(PF13561)	7.61	3.61	9.03e-05	27	79	60	686	1162	202
comp28837_c0	comp28837_c0_seq1	251	BAM19641	regucalcin [Papilio xuthus]	304	49.43	26.97		2.56	4.97	0.00012	0	0	2	36	14	47
comp28837_c1	comp28837_c1_seq1	208	BAM19641	regucalcin [Papilio xuthus]	304	61.43	23.03		-2.71	5.76	0.000139	0	0	0	17	10	21
comp43410_c0	comp43410_c0_seq3	603	XP_001809963	PREDICTED: similar to BEL12_AG transposon polyprotein [Tribolium castaneum]	1746	40.96	10.37	DUF1759(PF03564)	6.57	2.75	0.000342	32	21	56	265	227	248
comp42707_c1	comp42707_c1_seq1	489	ADE05584	cytochrome P450 6AB13 [Manduca sexta]	509	60.43	26.92	p450(PF00067)	6.41	3.01	0.000427	21	39	29	187	126	407
comp41808_c0	comp41808_c0_seq1	441	ADF43457	carboxyl/choline esterase CCE001a [Helicoverpa armigera]	180	58.67	82.78	COesterase(PF00135)	6.84	3.2	0.000726	35	68	10	349	223	466
comp40281_c0	comp40281_c0_seq1	2020	CAZ65619	cytochrome P450 [Cnaphalocrocis medinalis]	531	64.91	99.81	p450(PF00067)	10.18	3.27	0.000925	84	212	822	4200	2306	4310
comp35943_c0	comp35943_c0_seq3	2293	EHJ66241	ecdysteroid 22-kinase [Danaus plexippus]	387	39.95	100	EcKinase(PF02958)	7.15	3.57	0.00103	39	70	13	268	188	1015
comp37553_c1	comp37553_c1_seq1	770	No hits						-2.71	5.55	0.00237	0	0	0	7	6	28
comp37984_c1	comp37984_c1_seq1	302	EHJ70611	putative alcohol dehydrogenase [Danaus plexippus]	274	37.97	28.83		1.87	4.72	0.00411	2	0	0	11	11	33
comp28388_c0	comp28388_c0_seq1	1967	EFA12307	hypothetical protein TcasGA2_TC016102 [Tribolium castaneum]	1141	36.89	17.88		3.02	3.25	0.00458	1	4	2	24	27	22
comp39156_c2	comp39156_c2_seq1	1027	AEY75582	cytochrome P450, partial [Helicoverpa armigera]	276	67.38	67.75	p450(PF00067)	6.3	2.97	0.0153	23	2	58	268	194	201
comp33559_c1	comp33559_c1_seq1	1757	No hits						6.24	2.03	0.0316	55	21	34	103	153	199
comp42556_c0	comp42556_c0_seq2	6448	XP_001809963	PREDICTED: similar to BEL12_AG transposon polyprotein [Tribolium castaneum]	1746	39.04	99.54	DUF1759(PF03564),DUF1758(PF05585),RVT_1(PF00078),Peptidase_A17(PF05380),rve(PF00665)	6.11	2.01	0.0396	46	23	32	77	136	201
comp44046_c0	comp44046_c0_seq1	1772	ABE01157	carboxylesterase [Spodoptera litura]	537	54.07	99.81	COesterase(PF00135)	10.32	1.78	0.0409	951	307	810	3214	1563	2351
