# Supplementary material for: Genome-wide Identification of Tebufenozide Resistant Genes in the smaller tea tortrix, Adoxophyes honmai (Lepidoptera: Tortricidae)
Source: Sci Rep. 2019 Mar 12;9:4203. doi: 10.1038/s41598-019-40863-5 (PMC6414682; doi:10.1038/s41598-019-40863-5)
Supplement: Supplementary file 4 — Supplementary Excel File S3 [file 41598_2019_40863_MOESM4_ESM.xlsx]

## Sheet: Yui2014-R vs Kanaya1960-S
Supplementary Excel File S3-1. Down-regulated DEGs in Yui2014-R against Kanaya1960-S.
KS is Kanaya1960-S strain and YR is Yui2014-R strain. An isoform with the highest expression level among all isoforms in the corresponding gene in Yui2014-R strain was chosen as a representative isoform.
Only 11 overall common down-regulated DEGs are indicated.
Gene id	Representative isoform id	Isoform length (bp)	Accesion ID of top-hit NCBI-nr protein	Description of top-hit NCBI-nr protein	NCBI-nr protein length (aa)	Identity of blastx search (%)	Subject coverage (%)	Description of hit Pfam domain	A-value	M-value	FDR	KS rep1 (tag count)	KS rep2 (tag count)	KS rep3 (tag count)	YR rep1 (tag count)	YR rep2 (tag count)	YR rep3 (tag count)
comp41865_c0	comp41865_c0_seq1	261	AAR29602	pattern recognition serine proteinase precursor [Manduca sexta]	666	52.7	11.11		-2.61	-7.56	5.07e-15	55	68	78	0	0	0
comp25052_c0	comp25052_c0_seq1	1172	No hits						3.96	-4.46	2.77e-09	76	73	67	1	6	2
comp37643_c0	comp37643_c0_seq2	1130	No hits						3.62	-4.53	8.59e-08	73	46	56	0	2	5
comp20934_c0	comp20934_c0_seq1	1066	BAM20756	short-chain dehydrogenase, partial [Papilio polytes]	250	52.23	89.2	adh_short_C2(PF13561)	7.65	-3.41	8.99e-08	913	619	431	35	98	51
comp40068_c1	comp40068_c1_seq1	2212	EHJ73357	alpha amylase [Danaus plexippus]	561	71.69	99.64	Alpha-amylase(PF00128)	7.56	-2.52	1.78e-06	461	513	386	86	88	61
comp32369_c0	comp32369_c0_seq1	2322	EHJ67667	hypothetical protein KGM_07311 [Danaus plexippus]	687	35.08	86.03	Acyl_transf_3(PF01757)	6.76	-3.5	1.52e-05	657	241	196	16	56	23
comp31552_c0	comp31552_c0_seq1	328	No hits						-2.61	-5.32	1.96e-05	18	13	10	0	0	0
comp40552_c0	comp40552_c0_seq1	2133	BAM20481	NAD-dependent methylenetetrahydrofolate dehydrogenase [Papilio polytes]	306	79.39	96.73	THF_DHG_CYH(PF00763),THF_DHG_CYH_C(PF02882)	9.63	-2.24	0.00011	1610	1680	1878	248	261	580
comp28967_c0	comp28967_c0_seq1	1785	EFA12667	hypothetical protein TcasGA2_TC010690 [Tribolium castaneum]	844	47.06	35.31	Phage_integrase(PF00589)	-2.61	-4.95	0.00045	7	18	7	0	0	0
comp39251_c1	comp39251_c1_seq2	1605	NP_064891	hypothetical protein AMV109 [Amsacta moorei entomopoxvirus 'L']	450	32.35	91.56	Endonuclea_NS_2(PF13930)	6.95	-4.39	0.0007	803	68	831	64	12	4
comp41244_c0	comp41244_c0_seq2	657	AAX62034	trypsin-like serine protease [Ostrinia nubilalis]	256	59.62	80.86	Trypsin(PF00089)	6.03	-2.06	0.00954	146	199	53	28	35	31

## Sheet: Yui2014-R vs Haruno2014s
Supplementary Excel File S3-2. Down-regulated DEGs in Yui2014-R against Haruno2014-S.
HS is Haruno2014-S strain and YR is Yui2014-R strain. An isoform with the highest expression level among all isoforms in the corresponding gene in Yui2014-R strain was chosen as a representative isoform.
Only 11 overall common down-regulated DEGs are indicated.
Gene id	Representative isoform id	Isoform length (bp)	Accesion ID of top-hit NCBI-nr protein	Description of top-hit NCBI-nr protein	NCBI-nr protein length (aa)	Identity of blastx search (%)	Subject coverage (%)	Description of hit Pfam domain	A-value	M-value	FDR	HS rep1 (tag count)	HS rep2 (tag count)	HS rep3 (tag count)	YR rep1 (tag count)	YR rep2 (tag count)	YR rep3 (tag count)
comp20934_c0	comp20934_c0_seq1	1066	BAM20756	short-chain dehydrogenase, partial [Papilio polytes]	250	52.23	89.2	adh_short_C2(PF13561)	7.86	-4.23	5.98e-06	1247	590	1175	30	84	44
comp31552_c0	comp31552_c0_seq1	328	No hits						-2.67	-7.68	2.06e-05	21	136	35	0	0	0
comp41244_c0	comp41244_c0_seq2	657	AAX62034	trypsin-like serine protease [Ostrinia nubilalis]	256	59.62	80.86	Trypsin(PF00089)	6.48	-3.36	0.000546	325	352	183	25	30	27
comp41865_c0	comp41865_c0_seq1	261	AAR29602	pattern recognition serine proteinase precursor [Manduca sexta]	666	52.7	11.11		-2.67	-6.2	0.00113	18	38	11	0	0	0
comp40552_c0	comp40552_c0_seq1	2133	BAM20481	NAD-dependent methylenetetrahydrofolate dehydrogenase [Papilio polytes]	306	79.39	96.73	THF_DHG_CYH(PF00763),THF_DHG_CYH_C(PF02882)	9.79	-2.96	0.00157	2204	2223	2974	217	226	507
comp32369_c0	comp32369_c0_seq1	2322	EHJ67667	hypothetical protein KGM_07311 [Danaus plexippus]	687	35.08	86.03	Acyl_transf_3(PF01757)	6.85	-4.08	0.00414	332	116	978	14	49	20
comp28967_c0	comp28967_c0_seq1	1785	EFA12667	hypothetical protein TcasGA2_TC010690 [Tribolium castaneum]	844	47.06	35.31	Phage_integrase(PF00589)	-2.67	-5.42	0.0103	18	12	9	0	0	0
comp39251_c1	comp39251_c1_seq2	1605	NP_064891	hypothetical protein AMV109 [Amsacta moorei entomopoxvirus 'L']	450	32.35	91.56	Endonuclea_NS_2(PF13930)	6.48	-3.85	0.0123	372	302	343	56	10	3
comp40068_c1	comp40068_c1_seq1	2212	EHJ73357	alpha amylase [Danaus plexippus]	561	71.69	99.64	Alpha-amylase(PF00128)	7.51	-2.82	0.0146	813	307	337	76	76	54
comp25052_c0	comp25052_c0_seq1	1172	No hits						3.5	-3.96	0.0268	79	37	16	0	5	1
comp37643_c0	comp37643_c0_seq2	1130	No hits						3.14	-3.98	0.028	32	48	24	0	1	4

## Sheet: Met-Sel-R vs Kanaya1960S
Supplementary Excel File S3-3. Down-regulated DEGs in Met-Sel-R against Kanaya1960-S.
KS is Kanaya1960-S strain and MR is Met-Sel-R strain. An isoform with the highest expression level among all isoforms in the corresponding gene in Met-Sel-R strain was chosen as a representative isoform.
Only 11 overall common down-regulated DEGs are indicated.
Gene id	Representative isoform id	Isoform length (bp)	Accesion ID of top-hit NCBI-nr protein	Description of top-hit NCBI-nr protein	NCBI-nr protein length (aa)	Identity of blastx search (%)	Subject coverage (%)	Description of hit Pfam domain	A-value	M-value	FDR	KS rep1 (tag count)	KS rep2 (tag count)	KS rep3 (tag count)	MR rep1 (tag count)	MR rep2 (tag count)	MR rep3 (tag count)
comp40068_c1	comp40068_c1_seq1	2212	EHJ73357	alpha amylase [Danaus plexippus]	561	71.69	99.64	Alpha-amylase(PF00128)	6.52	-4.6	5.87e-29	452	526	381	17	16	22
comp32369_c0	comp32369_c0_seq1	2322	EHJ67667	hypothetical protein KGM_07311 [Danaus plexippus]	687	35.08	86.03	Acyl_transf_3(PF01757)	4.05	-8.89	4.53e-24	644	247	194	2	0	0
comp41865_c0	comp41865_c0_seq1	261	AAR29602	pattern recognition serine proteinase precursor [Manduca sexta]	666	52.7	11.11		-2.65	-7.61	4.36e-21	54	69	77	0	0	0
comp25052_c0	comp25052_c0_seq1	1172	No hits						3.19	-5.99	1.37e-19	75	75	67	3	0	0
comp37643_c0	comp37643_c0_seq2	1130	No hits						4.12	-3.5	1.2e-10	72	47	55	6	3	5
comp39251_c1	comp39251_c1_seq2	1605	NP_064891	hypothetical protein AMV109 [Amsacta moorei entomopoxvirus 'L']	450	32.35	91.56	Endonuclea_NS_2(PF13930)	6.72	-4.81	1.01e-08	787	69	820	15	24	18
comp41244_c0	comp41244_c0_seq2	657	AAX62034	trypsin-like serine protease [Ostrinia nubilalis]	256	59.62	80.86	Trypsin(PF00089)	5.33	-3.47	1.67e-06	143	204	52	5	7	23
comp40552_c0	comp40552_c0_seq1	2133	BAM20481	NAD-dependent methylenetetrahydrofolate dehydrogenase [Papilio polytes]	306	79.39	96.73	THF_DHG_CYH(PF00763),THF_DHG_CYH_C(PF02882)	10	-1.5	2.33e-06	1578	1723	1854	615	603	604
comp31552_c0	comp31552_c0_seq1	328	No hits						1.15	-5.37	2.79e-06	18	13	10	0	1	0
comp28967_c0	comp28967_c0_seq1	1785	EFA12667	hypothetical protein TcasGA2_TC010690 [Tribolium castaneum]	844	47.06	35.31	Phage_integrase(PF00589)	-2.65	-5.01	3.38e-05	7	18	7	0	0	0
comp20934_c0	comp20934_c0_seq1	1066	BAM20756	short-chain dehydrogenase, partial [Papilio polytes]	250	52.23	89.2	adh_short_C2(PF13561)	8.57	-1.56	0.00698	894	635	425	140	380	142

## Sheet: Met-Sel-R vs Haruno2014S
Supplementary Excel File S3-4. Down-regulated DEGs in Met-Sel-R against Haruno2014-S.
HS is Haruno2014-S strain and MR is Met-Sel-R strain. An isoform with the highest expression level among all isoforms in the corresponding gene in Met-Sel-R strain was chosen as a representative isoform.
Only 11 overall common down-regulated DEGs are indicated.
Gene id	Representative isoform id	Isoform length (bp)	Accesion ID of top-hit NCBI-nr protein	M	NCBI-nr protein length (aa)	Identity of blastx search (%)	Subject coverage (%)	Description of hit Pfam domain	A-value	M-value	FDR	HS rep1 (tag count)	HS rep2 (tag count)	HS rep3 (tag count)	MR rep1 (tag count)	MR rep2 (tag count)	MR rep3 (tag count)
comp32369_c0	comp32369_c0_seq1	2322	EHJ67667	hypothetical protein KGM_07311 [Danaus plexippus]	687	35.08	86.03	Acyl_transf_3(PF01757)	4.15	-9.43	6.6e-12	320	111	969	2	0	0
comp40068_c1	comp40068_c1_seq1	2212	EHJ73357	alpha amylase [Danaus plexippus]	561	71.69	99.64	Alpha-amylase(PF00128)	6.47	-4.82	4.28e-10	783	295	334	15	14	19
comp39251_c1	comp39251_c1_seq2	1605	NP_064891	hypothetical protein AMV109 [Amsacta moorei entomopoxvirus 'L']	450	32.35	91.56	Endonuclea_NS_2(PF13930)	6.26	-4.22	7.15e-10	358	290	340	14	22	16
comp41244_c0	comp41244_c0_seq2	657	AAX62034	trypsin-like serine protease [Ostrinia nubilalis]	256	59.62	80.86	Trypsin(PF00089)	5.78	-4.68	4.95e-08	313	338	182	5	6	20
comp31552_c0	comp31552_c0_seq1	328	No hits						2.13	-7.66	2.82e-06	20	130	34	0	0	0
comp41865_c0	comp41865_c0_seq1	261	AAR29602	pattern recognition serine proteinase precursor [Manduca sexta]	666	52.7	11.11		-2.71	-6.17	4.1e-05	18	37	11	0	0	0
comp25052_c0	comp25052_c0_seq1	1172	No hits						2.73	-5.42	0.000127	76	36	16	3	0	0
comp40552_c0	comp40552_c0_seq1	2133	BAM20481	NAD-dependent methylenetetrahydrofolate dehydrogenase [Papilio polytes]	306	79.39	96.73	THF_DHG_CYH(PF00763),THF_DHG_CYH_C(PF02882)	10.16	-2.15	0.000339	2125	2137	2949	547	538	541
comp28967_c0	comp28967_c0_seq1	1785	EFA12667	hypothetical protein TcasGA2_TC010690 [Tribolium castaneum]	844	47.06	35.31	Phage_integrase(PF00589)	-2.71	-5.4	0.000615	18	11	8	0	0	0
comp20934_c0	comp20934_c0_seq1	1066	BAM20756	short-chain dehydrogenase, partial [Papilio polytes]	250	52.23	89.2	adh_short_C2(PF13561)	8.78	-2.31	0.00561	1202	567	1165	124	339	127
comp37643_c0	comp37643_c0_seq2	1130	No hits						3.65	-2.88	0.00647	30	46	24	6	2	4
